# Supplementary material for: Characterization and evolutionary diversification of the phospholipase D gene family in mosses
Source: Front Genet. 2022 Oct 13;13:1015393. doi: 10.3389/fgene.2022.1015393 (PMC9607936; doi:10.3389/fgene.2022.1015393)
Supplement: Supplementary file 1 [file Table2.XLSX]

## Sheet: Table S2
Table S2. Conserved domains and motifs observed in the moss, clubmoss, liverwort, and fern PLDs. The PLDs are ordered according to the phylogenetic tree displayed in Figure 3. + represents observed and - represents missing. The abbreviations are described in Figure 3.
Gene name	Phospholipase D	PLD like domain	Phospholipase D C terminal	C2	PX	PH	HKD1	HKD2	Signal peptide
CpPLD2	+	+	+	+	-	-	+	+	-
CpPLD3	+	+	+	+	-	-	+	+	-
FaPLD5	+	+	+	+	-	-	+	+	-
PsPLD9	+	+	+	+	-	-	+	+	-
PpPLD6	+	+	+	+	-	-	+	+	-
PpPLD11	+	+	+	-	-	-	+	+	-
PpPLD8	+	+	+	+	-	-	+	+	-
FaPLD7	+	+	+	+	-	-	+	+	-
PsPLD7	+	-	-	+	-	-	+	-	-
PpPLD2	+	+	+	+	-	-	+	+	-
SfPLD5	+	+	+	+	-	-	+	+	-
SmaPLD1	+	+	+	+	-	-	+	+	-
FaPLD8	+	+	+	+	-	-	+	-	-
PsPLD2	+	+	+	-	-	-	-	+	-
CpPLD6	+	+	+	+	-	-	+	+	-
PpPLD3	+	+	+	+	-	-	+	+	-
CpPLD5	+	+	+	+	-	-	+	+	-
CpPLD9	+	+	+	+	-	-	+	+	-
SfPLD4	+	+	+	+	-	-	+	+	-
SmaPLD8	+	+	+	+	-	-	+	+	-
SfPLD9	+	+	-	+	-	-	+	-	-
SmaPLD2	+	+	+	+	-	-	+	+	-
SfPLD6	+	+	+	+	-	-	+	+	-
SmaPLD6	+	+	+	+	-	-	+	+	-
FaPLD4	+	+	+	-	-	-	+	+	-
PsPLD1	+	+	+	-	-	-	-	+	-
PpPLD10	+	+	+	+	-	-	+	+	-
CpPLD10	+	+	+	-	-	-	+	+	-
SfPLD11	+	+	+	-	-	-	+	+	-
SmaPLD10	+	+	+	-	-	-	+	+	-
FaPLD6	+	+	-	-	-	-	+	+	-
PsPLD4	+	-	-	-	-	-	+	-	-
CpPLD8	+	+	+	+	-	-	+	+	-
PpPLD1	+	+	+	+	-	-	+	+	-
FaPLD3	+	+	+	+	-	-	+	+	-
PsPLD8	+	+	+	-	-	-	+	+	-
FaPLD2	+	+	+	+	-	-	+	+	-
PsPLD5	+	-	-	+	-	-	+	-	-
CpPLD7	+	+	+	+	-	-	+	+	-
PpPLD5	+	+	+	+	-	-	+	+	-
PpPLD7	+	+	+	+	-	-	+	+	-
CpPLD1	+	+	+	+	-	-	+	+	-
SfPLD12	+	+	+	-	-	-	+	+	-
SmaPLD5	+	+	+	+	-	-	+	+	-
SfPLD1	+	+	+	+	-	-	+	+	-
SfPLD2	+	+	+	+	-	-	+	+	-
SmaPLD4	+	+	+	+	-	-	+	+	-
FaPLD9	+	-	-	+	-	-	+	-	-
PsPLD6	+	-	-	+	-	-	+	-	-
CpPLD4	+	+	+	+	-	-	+	+	-
PpPLD4	+	+	+	+	-	-	+	+	-
PpPLD12	+	+	+	-	-	-	-	+	-
FaPLD1	+	+	+	+	-	-	+	+	-
PsPLD3	+	-	-	-	-	-	+	-	-
SfPLD3	+	+	+	+	-	-	+	+	-
SmaPLD3	+	+	+	+	-	-	+	+	-
SfPLD8	+	+	+	+	-	-	+	+	-
SmaPLD7	+	+	+	+	-	-	+	+	-
SfPLD7	+	+	+	+	-	-	+	+	-
SmaPLD9	+	+	+	+	-	-	+	+	-
FaPLD10	+	+	-	-	-	+	+	+	-
PsPLD11	+	+	-	-	+	+	+	+	-
CpPLD12	+	+	-	-	+	+	+	+	-
PpPLD14	+	+	+	-	+	+	+	+	-
SfPLD18	+	+	-	-	+	-	+	+	-
SmaPLD13	+	+	-	-	+	-	+	+	-
SfPLD19	+	+	-	-	+	+	+	+	-
SmaPLD11	+	+	-	-	+	+	+	+	-
FaPLD11	+	+	-	-	+	+	+	+	-
PsPLD10	+	+	-	-	+	+	+	+	-
CpPLD11	+	+	-	-	+	+	+	+	-
PpPLD13	+	+	-	-	+	+	+	+	-
SfPLD17	+	+	-	-	+	+	+	+	-
SmaPLD12	+	+	-	-	+	+	+	+	-
SfPLD16	+	+	-	-	-	-	+	-	-
SfPLD20	+	+	-	-	-	-	-	-	+
SfPLD15	+	+	-	-	-	-	-	-	-
SfPLD10	+	+	-	-	-	-	+	-	+
SfPLD14	+	+	-	-	-	-	-	-	+
SmaPLD14	+	+	-	-	-	-	+	-	+
SfPLD13	+	+	-	-	-	-	+	-	-
CpPLD13	+	+	-	-	-	-	+	-	-
FaPLD12	+	+	-	-	-	-	-	-	+
PpPLD9	+	+	-	-	-	-	+	-	+
