# Supplementary material for: Characterization and evolutionary diversification of the phospholipase D gene family in mosses
Source: Front Genet. 2022 Oct 13;13:1015393. doi: 10.3389/fgene.2022.1015393 (PMC9607936; doi:10.3389/fgene.2022.1015393)
Supplement: Supplementary file 2 [file Table3.XLSX]

## Sheet: RNA-seq data used
Table S3. Details about the RNA-seq data obtained from NCBI SRA.
Species	BioProject Accession	BioProject Link	SRA Accession	SRA Link
P. patens	PRJDB6633	https://www.ncbi.nlm.nih.gov/bioproject/?term=PRJDB6633	DRR121271	https://sra-pub-run-odp.s3.amazonaws.com/sra/DRR121271/DRR121271
			DRR121273	https://sra-pub-run-odp.s3.amazonaws.com/sra/DRR121273/DRR121273
			DRR121276	https://sra-pub-run-odp.s3.amazonaws.com/sra/DRR121276/DRR121276
			DRR121278	https://sra-pub-run-odp.s3.amazonaws.com/sra/DRR121278/DRR121278
			DRR121280	https://sra-pub-run-odp.s3.amazonaws.com/sra/DRR121280/DRR121280
			DRR121282	https://sra-pub-run-odp.s3.amazonaws.com/sra/DRR121282/DRR121282
			DRR121283	https://sra-pub-run-odp.s3.amazonaws.com/sra/DRR121283/DRR121283
			DRR121284	https://sra-pub-run-odp.s3.amazonaws.com/sra/DRR121284/DRR121284
			DRR121285	https://sra-pub-run-odp.s3.amazonaws.com/sra/DRR121285/DRR121285
			DRR121286	https://sra-pub-run-odp.s3.amazonaws.com/sra/DRR121286/DRR121286
			DRR121288	https://sra-pub-run-odp.s3.amazonaws.com/sra/DRR121288/DRR121288
			DRR121289	https://sra-pub-run-odp.s3.amazonaws.com/sra/DRR121289/DRR121289
			DRR121291	https://sra-pub-run-odp.s3.amazonaws.com/sra/DRR121291/DRR121291
			DRR121292	https://sra-pub-run-odp.s3.amazonaws.com/sra/DRR121292/DRR121292
			DRR121293	https://sra-pub-run-odp.s3.amazonaws.com/sra/DRR121293/DRR121293
			DRR121296	https://sra-pub-run-odp.s3.amazonaws.com/sra/DRR121296/DRR121296
			DRR121298	https://sra-pub-run-odp.s3.amazonaws.com/sra/DRR121298/DRR121298
			DRR121300	https://sra-pub-run-odp.s3.amazonaws.com/sra/DRR121300/DRR121300
			DRR121301	https://sra-pub-run-odp.s3.amazonaws.com/sra/DRR121301/DRR121301
			DRR121303	https://sra-pub-run-odp.s3.amazonaws.com/sra/DRR121303/DRR121303
			DRR121305	https://sra-pub-run-odp.s3.amazonaws.com/sra/DRR121305/DRR121305
			DRR121306	https://sra-pub-run-odp.s3.amazonaws.com/sra/DRR121306/DRR121306
			DRR121311	https://sra-pub-run-odp.s3.amazonaws.com/sra/DRR121311/DRR121311
			DRR121314	https://sra-pub-run-odp.s3.amazonaws.com/sra/DRR121314/DRR121314
			DRR121315	https://sra-pub-run-odp.s3.amazonaws.com/sra/DRR121315/DRR121315
			DRR121317	https://sra-pub-run-odp.s3.amazonaws.com/sra/DRR121317/DRR121317
			DRR121322	https://sra-pub-run-odp.s3.amazonaws.com/sra/DRR121322/DRR121322
			DRR121323	https://sra-pub-run-odp.s3.amazonaws.com/sra/DRR121323/DRR121323
			DRR121327	https://sra-pub-run-odp.s3.amazonaws.com/sra/DRR121327/DRR121327
			DRR121329	https://sra-pub-run-odp.s3.amazonaws.com/sra/DRR121329/DRR121329
			DRR121332	https://sra-pub-run-odp.s3.amazonaws.com/sra/DRR121332/DRR121332
			DRR121335	https://sra-pub-run-odp.s3.amazonaws.com/sra/DRR121335/DRR121335
			DRR121336	https://sra-pub-run-odp.s3.amazonaws.com/sra/DRR121336/DRR121336
			DRR121272	https://sra-pub-run-odp.s3.amazonaws.com/sra/DRR121272/DRR121272
			DRR121274	https://sra-pub-run-odp.s3.amazonaws.com/sra/DRR121274/DRR121274
			DRR121275	https://sra-pub-run-odp.s3.amazonaws.com/sra/DRR121275/DRR121275
			DRR121277	https://sra-pub-run-odp.s3.amazonaws.com/sra/DRR121277/DRR121277
			DRR121279	https://sra-pub-run-odp.s3.amazonaws.com/sra/DRR121279/DRR121279
			DRR121281	https://sra-pub-run-odp.s3.amazonaws.com/sra/DRR121281/DRR121281
			DRR121287	https://sra-pub-run-odp.s3.amazonaws.com/sra/DRR121287/DRR121287
			DRR121290	https://sra-pub-run-odp.s3.amazonaws.com/sra/DRR121290/DRR121290
			DRR121294	https://sra-pub-run-odp.s3.amazonaws.com/sra/DRR121294/DRR121294
			DRR121295	https://sra-pub-run-odp.s3.amazonaws.com/sra/DRR121295/DRR121295
			DRR121297	https://sra-pub-run-odp.s3.amazonaws.com/sra/DRR121297/DRR121297
			DRR121299	https://sra-pub-run-odp.s3.amazonaws.com/sra/DRR121299/DRR121299
			DRR121302	https://sra-pub-run-odp.s3.amazonaws.com/sra/DRR121302/DRR121302
			DRR121304	https://sra-pub-run-odp.s3.amazonaws.com/sra/DRR121304/DRR121304
			DRR121307	https://sra-pub-run-odp.s3.amazonaws.com/sra/DRR121307/DRR121307
			DRR121308	https://sra-pub-run-odp.s3.amazonaws.com/sra/DRR121308/DRR121308
			DRR121309	https://sra-pub-run-odp.s3.amazonaws.com/sra/DRR121309/DRR121309
			DRR121310	https://sra-pub-run-odp.s3.amazonaws.com/sra/DRR121310/DRR121310
			DRR121312	https://sra-pub-run-odp.s3.amazonaws.com/sra/DRR121312/DRR121312
			DRR121313	https://sra-pub-run-odp.s3.amazonaws.com/sra/DRR121313/DRR121313
			DRR121316	https://sra-pub-run-odp.s3.amazonaws.com/sra/DRR121316/DRR121316
			DRR121318	https://sra-pub-run-odp.s3.amazonaws.com/sra/DRR121318/DRR121318
			DRR121319	https://sra-pub-run-odp.s3.amazonaws.com/sra/DRR121319/DRR121319
			DRR121320	https://sra-pub-run-odp.s3.amazonaws.com/sra/DRR121320/DRR121320
			DRR121321	https://sra-pub-run-odp.s3.amazonaws.com/sra/DRR121321/DRR121321
			DRR121324	https://sra-pub-run-odp.s3.amazonaws.com/sra/DRR121324/DRR121324
			DRR121325	https://sra-pub-run-odp.s3.amazonaws.com/sra/DRR121325/DRR121325
			DRR121326	https://sra-pub-run-odp.s3.amazonaws.com/sra/DRR121326/DRR121326
			DRR121328	https://sra-pub-run-odp.s3.amazonaws.com/sra/DRR121328/DRR121328
			DRR121330	https://sra-pub-run-odp.s3.amazonaws.com/sra/DRR121330/DRR121330
			DRR121331	https://sra-pub-run-odp.s3.amazonaws.com/sra/DRR121331/DRR121331
			DRR121333	https://sra-pub-run-odp.s3.amazonaws.com/sra/DRR121333/DRR121333
			DRR121334	https://sra-pub-run-odp.s3.amazonaws.com/sra/DRR121334/DRR121334
	PRJNA611083	https://www.ncbi.nlm.nih.gov/bioproject/?term=PRJNA611083	SRR11266515	https://sra-pub-run-odp.s3.amazonaws.com/sra/SRR11266515/SRR11266515	biotic stress-induced
			SRR11266516	https://sra-pub-run-odp.s3.amazonaws.com/sra/SRR11266516/SRR11266516
			SRR11266517	https://sra-pub-run-odp.s3.amazonaws.com/sra/SRR11266517/SRR11266517
			SRR11266518	https://sra-pub-run-odp.s3.amazonaws.com/sra/SRR11266518/SRR11266518
			SRR11266519	https://sra-pub-run-odp.s3.amazonaws.com/sra/SRR11266519/SRR11266519
			SRR11266520	https://sra-pub-run-odp.s3.amazonaws.com/sra/SRR11266520/SRR11266520
			SRR11266521	https://sra-pub-run-odp.s3.amazonaws.com/sra/SRR11266521/SRR11266521
			SRR11266522	https://sra-pub-run-odp.s3.amazonaws.com/sra/SRR11266522/SRR11266522
			SRR11266523	https://sra-pub-run-odp.s3.amazonaws.com/sra/SRR11266523/SRR11266523
			SRR11266524	https://sra-pub-run-odp.s3.amazonaws.com/sra/SRR11266524/SRR11266524
	PRJNA596891	https://www.ncbi.nlm.nih.gov/bioproject/?term=PRJNA596891	SRR10743108	https://sra-pub-run-odp.s3.amazonaws.com/sra/SRR10743108/SRR10743108	abiotic stress-induced
			SRR10743109	https://sra-pub-run-odp.s3.amazonaws.com/sra/SRR10743109/SRR10743109
			SRR10743110	https://sra-pub-run-odp.s3.amazonaws.com/sra/SRR10743110/SRR10743110
			SRR10743111	https://sra-pub-run-odp.s3.amazonaws.com/sra/SRR10743111/SRR10743111
			SRR10743112	https://sra-pub-run-odp.s3.amazonaws.com/sra/SRR10743112/SRR10743112
			SRR10743113	https://sra-pub-run-odp.s3.amazonaws.com/sra/SRR10743113/SRR10743113
			SRR10743114	https://sra-pub-run-odp.s3.amazonaws.com/sra/SRR10743114/SRR10743114
			SRR10743115	https://sra-pub-run-odp.s3.amazonaws.com/sra/SRR10743115/SRR10743115
C. purpureus	PRJNA622159	https://www.ncbi.nlm.nih.gov/bioproject/?term=PRJNA622159	SRR11637973	https://sra-pub-run-odp.s3.amazonaws.com/sra/SRR11637973/SRR11637973
	PRJNA622160	https://www.ncbi.nlm.nih.gov/bioproject/?term=PRJNA622160	SRR11637971	https://sra-pub-run-odp.s3.amazonaws.com/sra/SRR11637971/SRR11637971
	PRJNA622161	https://www.ncbi.nlm.nih.gov/bioproject/?term=PRJNA622161	SRR11637970	https://sra-pub-run-odp.s3.amazonaws.com/sra/SRR11637970/SRR11637970
	PRJNA622162	https://www.ncbi.nlm.nih.gov/bioproject/?term=PRJNA622162	SRR11637972	https://sra-pub-run-odp.s3.amazonaws.com/sra/SRR11637972/SRR11637972
	PRJNA622163	https://www.ncbi.nlm.nih.gov/bioproject/?term=PRJNA622163	SRR11637967	https://sra-pub-run-odp.s3.amazonaws.com/sra/SRR11637967/SRR11637967
	PRJNA622164	https://www.ncbi.nlm.nih.gov/bioproject/?term=PRJNA622164	SRR11637969	https://sra-pub-run-odp.s3.amazonaws.com/sra/SRR11637969/SRR11637969
	PRJNA622165	https://www.ncbi.nlm.nih.gov/bioproject/?term=PRJNA622165	SRR11637968	https://sra-pub-run-odp.s3.amazonaws.com/sra/SRR11637968/SRR11637968
	PRJNA622166	https://www.ncbi.nlm.nih.gov/bioproject/?term=PRJNA622166	SRR11637983	https://sra-pub-run-odp.s3.amazonaws.com/sra/SRR11637983/SRR11637983
	PRJNA622167	https://www.ncbi.nlm.nih.gov/bioproject/?term=PRJNA622167	SRR11637980	https://sra-pub-run-odp.s3.amazonaws.com/sra/SRR11637980/SRR11637980
	PRJNA622168	https://www.ncbi.nlm.nih.gov/bioproject/?term=PRJNA622168	SRR11637986	https://sra-pub-run-odp.s3.amazonaws.com/sra/SRR11637986/SRR11637986
	PRJNA622169	https://www.ncbi.nlm.nih.gov/bioproject/?term=PRJNA622169	SRR11637985	https://sra-pub-run-odp.s3.amazonaws.com/sra/SRR11637985/SRR11637985
	PRJNA622170	https://www.ncbi.nlm.nih.gov/bioproject/?term=PRJNA622170	SRR11637984	https://sra-pub-run-odp.s3.amazonaws.com/sra/SRR11637984/SRR11637984
	PRJNA622171	https://www.ncbi.nlm.nih.gov/bioproject/?term=PRJNA622171	SRR11637979	https://sra-pub-run-odp.s3.amazonaws.com/sra/SRR11637979/SRR11637979
	PRJNA622172	https://www.ncbi.nlm.nih.gov/bioproject/?term=PRJNA622172	SRR11637976	https://sra-pub-run-odp.s3.amazonaws.com/sra/SRR11637976/SRR11637976
	PRJNA622173	https://www.ncbi.nlm.nih.gov/bioproject/?term=PRJNA622173	SRR11637975	https://sra-pub-run-odp.s3.amazonaws.com/sra/SRR11637975/SRR11637975
	PRJNA622174	https://www.ncbi.nlm.nih.gov/bioproject/?term=PRJNA622174	SRR11637977	https://sra-pub-run-odp.s3.amazonaws.com/sra/SRR11637977/SRR11637977
	PRJNA622207	https://www.ncbi.nlm.nih.gov/bioproject/?term=PRJNA622207	SRR11637974	https://sra-pub-run-odp.s3.amazonaws.com/sra/SRR11637974/SRR11637974
F. antipyretica	PRJEB21674	https://www.ncbi.nlm.nih.gov/bioproject/?term=PRJEB21674	ERR2040966	https://sra-pub-run-odp.s3.amazonaws.com/sra/ERR2040966/ERR2040966
C. richardii	PRJNA681601	https://www.ncbi.nlm.nih.gov/bioproject/?term=PRJNA681601	SRR13179618	https://sra-pub-run-odp.s3.amazonaws.com/sra/SRR13179618/SRR13179618
			SRR13179619	https://sra-pub-run-odp.s3.amazonaws.com/sra/SRR13179619/SRR13179619
			SRR13179620	https://sra-pub-run-odp.s3.amazonaws.com/sra/SRR13179620/SRR13179620
			SRR13179628	https://sra-pub-run-odp.s3.amazonaws.com/sra/SRR13179628/SRR13179628
			SRR13179629	https://sra-pub-run-odp.s3.amazonaws.com/sra/SRR13179629/SRR13179629
			SRR13179613	https://sra-pub-run-odp.s3.amazonaws.com/sra/SRR13179613/SRR13179613
			SRR13179614	https://sra-pub-run-odp.s3.amazonaws.com/sra/SRR13179614/SRR13179614
			SRR13179615	https://sra-pub-run-odp.s3.amazonaws.com/sra/SRR13179615/SRR13179615
			SRR13179616	https://sra-pub-run-odp.s3.amazonaws.com/sra/SRR13179616/SRR13179616
			SRR13179617	https://sra-pub-run-odp.s3.amazonaws.com/sra/SRR13179617/SRR13179617
			SRR13179621	https://sra-pub-run-odp.s3.amazonaws.com/sra/SRR13179621/SRR13179621
			SRR13179622	https://sra-pub-run-odp.s3.amazonaws.com/sra/SRR13179622/SRR13179622
			SRR13179623	https://sra-pub-run-odp.s3.amazonaws.com/sra/SRR13179623/SRR13179623
			SRR13179624	https://sra-pub-run-odp.s3.amazonaws.com/sra/SRR13179624/SRR13179624
			SRR13179625	https://sra-pub-run-odp.s3.amazonaws.com/sra/SRR13179625/SRR13179625
			SRR13179626	https://sra-pub-run-odp.s3.amazonaws.com/sra/SRR13179626/SRR13179626
			SRR13179627	https://sra-pub-run-odp.s3.amazonaws.com/sra/SRR13179627/SRR13179627
A. filiculoide	PRJNA264391	https://www.ncbi.nlm.nih.gov/bioproject/?term=PRJNA264391	SRR1618559	https://sra-pub-run-odp.s3.amazonaws.com/sra/SRR1618559/SRR1618559
			SRR1618579	https://sra-pub-run-odp.s3.amazonaws.com/sra/SRR1618579/SRR1618579
			SRR1618551	https://sra-pub-run-odp.s3.amazonaws.com/sra/SRR1618551/SRR1618551
			SRR1618556	https://sra-pub-run-odp.s3.amazonaws.com/sra/SRR1618556/SRR1618556
			SRR1618558	https://sra-pub-run-odp.s3.amazonaws.com/sra/SRR1618558/SRR1618558
			SRR1618560	https://sra-pub-run-odp.s3.amazonaws.com/sra/SRR1618560/SRR1618560
			SRR1618578	https://sra-pub-run-odp.s3.amazonaws.com/sra/SRR1618578/SRR1618578
			SRR1618580	https://sra-pub-run-odp.s3.amazonaws.com/sra/SRR1618580/SRR1618580
			SRR1618583	https://sra-pub-run-odp.s3.amazonaws.com/sra/SRR1618583/SRR1618583
	PRJEB25913	https://www.ncbi.nlm.nih.gov/bioproject/?term=PRJEB25913	ERR2503857	https://sra-pub-run-odp.s3.amazonaws.com/sra/ERR2503857/ERR2503857
			ERR2503858	https://sra-pub-run-odp.s3.amazonaws.com/sra/ERR2503858/ERR2503858
			ERR2503859	https://sra-pub-run-odp.s3.amazonaws.com/sra/ERR2503859/ERR2503859
			ERR2503860	https://sra-pub-run-odp.s3.amazonaws.com/sra/ERR2503860/ERR2503860
			ERR2503861	https://sra-pub-run-odp.s3.amazonaws.com/sra/ERR2503861/ERR2503861
			ERR2503862	https://sra-pub-run-odp.s3.amazonaws.com/sra/ERR2503862/ERR2503862
			ERR2503863	https://sra-pub-run-odp.s3.amazonaws.com/sra/ERR2503863/ERR2503863
			ERR2503864	https://sra-pub-run-odp.s3.amazonaws.com/sra/ERR2503864/ERR2503864
			ERR2503865	https://sra-pub-run-odp.s3.amazonaws.com/sra/ERR2503865/ERR2503865
			ERR2503866	https://sra-pub-run-odp.s3.amazonaws.com/sra/ERR2503866/ERR2503866
			ERR2503868	https://sra-pub-run-odp.s3.amazonaws.com/sra/ERR2503868/ERR2503868
			ERR2503869	https://sra-pub-run-odp.s3.amazonaws.com/sra/ERR2503869/ERR2503869
			ERR2503870	https://sra-pub-run-odp.s3.amazonaws.com/sra/ERR2503870/ERR2503870
			ERR2503871	https://sra-pub-run-odp.s3.amazonaws.com/sra/ERR2503871/ERR2503871
			ERR2503872	https://sra-pub-run-odp.s3.amazonaws.com/sra/ERR2503872/ERR2503872
			ERR2503873	https://sra-pub-run-odp.s3.amazonaws.com/sra/ERR2503873/ERR2503873
			ERR2503874	https://sra-pub-run-odp.s3.amazonaws.com/sra/ERR2503874/ERR2503874
			ERR2503875	https://sra-pub-run-odp.s3.amazonaws.com/sra/ERR2503875/ERR2503875
			ERR2503876	https://sra-pub-run-odp.s3.amazonaws.com/sra/ERR2503876/ERR2503876
			ERR2503877	https://sra-pub-run-odp.s3.amazonaws.com/sra/ERR2503877/ERR2503877
			ERR2503878	https://sra-pub-run-odp.s3.amazonaws.com/sra/ERR2503878/ERR2503878
S. cucullate	PRJNA430459	https://www.ncbi.nlm.nih.gov/bioproject/?term=PRJNA430459	SRR6478597	https://sra-pub-run-odp.s3.amazonaws.com/sra/SRR6478597/SRR6478597
			SRR6478598	https://sra-pub-run-odp.s3.amazonaws.com/sra/SRR6478598/SRR6478598
			SRR6478599	https://sra-pub-run-odp.s3.amazonaws.com/sra/SRR6478599/SRR6478599
			SRR6478600	https://sra-pub-run-odp.s3.amazonaws.com/sra/SRR6478600/SRR6478600
			SRR6478601	https://sra-pub-run-odp.s3.amazonaws.com/sra/SRR6478601/SRR6478601
			SRR6478602	https://sra-pub-run-odp.s3.amazonaws.com/sra/SRR6478602/SRR6478602
M. polymorpha	PRJNA554398	https://www.ncbi.nlm.nih.gov/bioproject/?term=PRJNA554398	SRR9678053	https://sra-pub-run-odp.s3.amazonaws.com/sra/SRR9678053/SRR9678053
			SRR9678054	https://sra-pub-run-odp.s3.amazonaws.com/sra/SRR9678054/SRR9678054
			SRR9678055	https://sra-pub-run-odp.s3.amazonaws.com/sra/SRR9678055/SRR9678055
			SRR9678056	https://sra-pub-run-odp.s3.amazonaws.com/sra/SRR9678056/SRR9678056
			SRR9678057	https://sra-pub-run-odp.s3.amazonaws.com/sra/SRR9678057/SRR9678057
			SRR9678058	https://sra-pub-run-odp.s3.amazonaws.com/sra/SRR9678058/SRR9678058
			SRR9678059	https://sra-pub-run-odp.s3.amazonaws.com/sra/SRR9678059/SRR9678059
			SRR9678060	https://sra-pub-run-odp.s3.amazonaws.com/sra/SRR9678060/SRR9678060
			SRR9678061	https://sra-pub-run-odp.s3.amazonaws.com/sra/SRR9678061/SRR9678061
	PRJNA350270	https://www.ncbi.nlm.nih.gov/bioproject/?term=PRJNA350270	SRR4450254	https://sra-pub-run-odp.s3.amazonaws.com/sra/SRR4450254/SRR4450254
			SRR4450255	https://sra-pub-run-odp.s3.amazonaws.com/sra/SRR4450255/SRR4450255
			SRR4450256	https://sra-pub-run-odp.s3.amazonaws.com/sra/SRR4450256/SRR4450256
			SRR4450257	https://sra-pub-run-odp.s3.amazonaws.com/sra/SRR4450257/SRR4450257
			SRR4450258	https://sra-pub-run-odp.s3.amazonaws.com/sra/SRR4450258/SRR4450258
			SRR4450259	https://sra-pub-run-odp.s3.amazonaws.com/sra/SRR4450259/SRR4450259
			SRR4450260	https://sra-pub-run-odp.s3.amazonaws.com/sra/SRR4450260/SRR4450260
			SRR4450261	https://sra-pub-run-odp.s3.amazonaws.com/sra/SRR4450261/SRR4450261
			SRR4450262	https://sra-pub-run-odp.s3.amazonaws.com/sra/SRR4450262/SRR4450262
			SRR4450263	https://sra-pub-run-odp.s3.amazonaws.com/sra/SRR4450263/SRR4450263
			SRR4450264	https://sra-pub-run-odp.s3.amazonaws.com/sra/SRR4450264/SRR4450264
			SRR4450265	https://sra-pub-run-odp.s3.amazonaws.com/sra/SRR4450265/SRR4450265
			SRR4450266	https://sra-pub-run-odp.s3.amazonaws.com/sra/SRR4450266/SRR4450266
			SRR4450267	https://sra-pub-run-odp.s3.amazonaws.com/sra/SRR4450267/SRR4450267
			SRR4450268	https://sra-pub-run-odp.s3.amazonaws.com/sra/SRR4450268/SRR4450268
	PRJDB6783	https://www.ncbi.nlm.nih.gov/bioproject/?term=PRJDB6783	DRR127460	https://sra-pub-run-odp.s3.amazonaws.com/sra/DRR127460/DRR127460
			DRR127461	https://sra-pub-run-odp.s3.amazonaws.com/sra/DRR127461/DRR127461
			DRR127462	https://sra-pub-run-odp.s3.amazonaws.com/sra/DRR127462/DRR127462
			DRR127463	https://sra-pub-run-odp.s3.amazonaws.com/sra/DRR127463/DRR127463
			DRR127464	https://sra-pub-run-odp.s3.amazonaws.com/sra/DRR127464/DRR127464
			DRR127465	https://sra-pub-run-odp.s3.amazonaws.com/sra/DRR127465/DRR127465
