# Supplementary material for: Characterization and evolutionary diversification of the phospholipase D gene family in mosses
Source: Front Genet. 2022 Oct 13;13:1015393. doi: 10.3389/fgene.2022.1015393 (PMC9607936; doi:10.3389/fgene.2022.1015393)
Supplement: Supplementary file 8 [file Table4.XLSX]

## Sheet: eFP Browser data
Original expression profiles of PpPLDs obtained from the Physcomitrella eFP Browser.
Expression data in different tissues including caulonema, chloronema, protoplast, rhizoids, gametophore, archegonia, spores, and four sporophytic stages. The sporophyte S1, S2, S3, and M stages referred to development stages defined by 7, 15, 20, and 33 days after fertilization.
Gene	Spores	Caulonema	Chloronema	Protoplast	Rhizoids	Gametophore	Archegonia	Sporophyte S1	Sporophyte S2	Sporophyte S3	Sporophyte M
PpPLD1	2114.56	1485.59	1508.72	2949.07	1027.14	1729.07	3134.81	2265.79	2448.64	3088.6	2343.35
PpPLD2	3750.16	1054	2420.39	1928.76	1511.35	1886.63	1319.76	2118.63	2089.26	2954.81	2955.14
PpPLD3	8928.18	18834.6	19694.6	17341.8	12631.1	20867.8	15839.1	10006.8	15546.7	15506.9	10455.6
PpPLD4	2270.54	4582.72	2615.73	3967.6	4438.6	6186.06	5567.82	3670.67	5175.17	3167.86	3021.56
PpPLD5	227.18	189.71	185.37	122.76	256.87	419.69	691.39	343.88	188.12	314.83	217.42
PpPLD6	83.74	892.98	1124.15	979.54	1013.34	1435.24	1742.37	1387.77	1191.31	669.39	244.57
PpPLD7	6597.48	4891.91	7137.87	9909.1	7172.95	6101.21	5819.73	3807.43	6095.57	7192.65	3519.92
PpPLD8	7272.86	7851.08	8579.07	6940.6	2518.35	7975.13	4810.71	2061.32	4049.86	7074.08	9587.36
PpPLD9	514.48	1425.87	2483.04	1569.4	1185.15	1618.52	620.2	1336.19	1709.88	906.67	822.71
PpPLD10	780.44	431.63	252.95	723.9	1101.55	2601.83	1472.06	890.74	996.82	943	1018.36
PpPLD13	2522.41	1198.66	764.56	1170.58	1450.84	1794.65	1051.41	1345.27	746.68	1338.87	1521.88
PpPLD14	2454.59	1337.64	655.91	691.34	464.61	749.2	111.26	191.56	158.08	1142.02	1495.67

## Sheet: Data from abiotic condition
Original expression profiles of PpPLDs under the abiotic stress condition.
Expression of PpPLDs under salt stress and control conditions. P. patens plants were grown under salinity (200 mM NaCl) and control (0 mM NaCl) conditions for 7 days. Genomic RNA were extracted from protonema tissue.
Condition	Gene	TPM
200mmNaCl	PpPLD3	104.641
200mmNaCl	PpPLD3	104.641
200mmNaCl	PpPLD7	1.00169
200mmNaCl	PpPLD7	1.00169
200mmNaCl	PpPLD7	1.00169
200mmNaCl	PpPLD7	1.00169
200mmNaCl	PpPLD7	1.00169
200mmNaCl	PpPLD12	0
200mmNaCl	PpPLD10	14.333
200mmNaCl	PpPLD10	14.333
200mmNaCl	PpPLD10	0
200mmNaCl	PpPLD14	1.23584
200mmNaCl	PpPLD14	1.23584
200mmNaCl	PpPLD14	1.23584
200mmNaCl	PpPLD1	1.31053
200mmNaCl	PpPLD1	1.31053
200mmNaCl	PpPLD1	1.31053
200mmNaCl	PpPLD1	1.31053
200mmNaCl	PpPLD1	1.31053
200mmNaCl	PpPLD1	1.31053
200mmNaCl	PpPLD1	1.31053
200mmNaCl	PpPLD1	1.31053
200mmNaCl	PpPLD9	2.86673
200mmNaCl	PpPLD9	2.86673
200mmNaCl	PpPLD9	2.68002
200mmNaCl	PpPLD6	12.1122
200mmNaCl	PpPLD6	12.1122
200mmNaCl	PpPLD6	12.1122
200mmNaCl	PpPLD6	12.1122
200mmNaCl	PpPLD6	12.1122
200mmNaCl	PpPLD11	0
200mmNaCl	PpPLD11	0.0711354
200mmNaCl	PpPLD8	1.4062
200mmNaCl	PpPLD8	1.4062
200mmNaCl	PpPLD8	1.4062
200mmNaCl	PpPLD8	1.4062
200mmNaCl	PpPLD8	1.4062
200mmNaCl	PpPLD8	6.7388
200mmNaCl	PpPLD4	4.98287
200mmNaCl	PpPLD4	4.98287
200mmNaCl	PpPLD4	4.98287
200mmNaCl	PpPLD4	4.98287
200mmNaCl	PpPLD4	4.98287
200mmNaCl	PpPLD4	4.98287
200mmNaCl	PpPLD4	4.98287
200mmNaCl	PpPLD4	4.98287
200mmNaCl	PpPLD4	2.44886
200mmNaCl	PpPLD4	2.44886
200mmNaCl	PpPLD4	2.44886
200mmNaCl	PpPLD2	1.0628
200mmNaCl	PpPLD2	1.0628
200mmNaCl	PpPLD2	1.0628
200mmNaCl	PpPLD2	1.0628
200mmNaCl	PpPLD2	1.0628
200mmNaCl	PpPLD2	1.0628
200mmNaCl	PpPLD13	0.307001
200mmNaCl	PpPLD13	0.992676
200mmNaCl	PpPLD13	0.992676
200mmNaCl	PpPLD13	0.992676
200mmNaCl	PpPLD13	0.184952
200mmNaCl	PpPLD13	0.184952
200mmNaCl	PpPLD13	0.184952
200mmNaCl	PpPLD13	0.184952
200mmNaCl	PpPLD5	3.73289
200mmNaCl	PpPLD5	3.73289
200mmNaCl	PpPLD5	3.73289
200mmNaCl	PpPLD5	3.73289
200mmNaCl	PpPLD5	0.594341
Control	PpPLD3	107.393
Control	PpPLD3	107.393
Control	PpPLD7	1.51859
Control	PpPLD7	1.51859
Control	PpPLD7	1.51859
Control	PpPLD7	1.51859
Control	PpPLD7	1.51859
Control	PpPLD12	0
Control	PpPLD10	2.59161
Control	PpPLD10	2.59161
Control	PpPLD10	0
Control	PpPLD14	1.3973
Control	PpPLD14	1.3973
Control	PpPLD14	1.3973
Control	PpPLD1	1.0971
Control	PpPLD1	1.0971
Control	PpPLD1	1.0971
Control	PpPLD1	1.0971
Control	PpPLD1	1.0971
Control	PpPLD1	1.0971
Control	PpPLD1	1.0971
Control	PpPLD1	1.0971
Control	PpPLD9	2.92382
Control	PpPLD9	2.92382
Control	PpPLD9	3.23892
Control	PpPLD6	3.48652
Control	PpPLD6	3.48652
Control	PpPLD6	3.48652
Control	PpPLD6	3.48652
Control	PpPLD6	3.48652
Control	PpPLD11	0
Control	PpPLD11	0.0310648
Control	PpPLD8	2.48822
Control	PpPLD8	2.48822
Control	PpPLD8	2.48822
Control	PpPLD8	2.48822
Control	PpPLD8	2.48822
Control	PpPLD8	17.1244
Control	PpPLD4	2.02888
Control	PpPLD4	2.02888
Control	PpPLD4	2.02888
Control	PpPLD4	2.02888
Control	PpPLD4	2.02888
Control	PpPLD4	2.02888
Control	PpPLD4	2.02888
Control	PpPLD4	2.02888
Control	PpPLD4	1.21282
Control	PpPLD4	1.21282
Control	PpPLD4	1.21282
Control	PpPLD2	0.623208
Control	PpPLD2	0.623208
Control	PpPLD2	0.623208
Control	PpPLD2	0.623208
Control	PpPLD2	0.623208
Control	PpPLD2	0.623208
Control	PpPLD13	2.04041
Control	PpPLD13	0.737767
Control	PpPLD13	0.737767
Control	PpPLD13	0.737767
Control	PpPLD13	0.100327
Control	PpPLD13	0.100327
Control	PpPLD13	0.100327
Control	PpPLD13	0.100327
Control	PpPLD5	0.09495
Control	PpPLD5	0.09495
Control	PpPLD5	0.09495
Control	PpPLD5	0.09495
Control	PpPLD5	0.183691

## Sheet: Data from biotic condition
Original expression profiles of PpPLDs under the biotic stress condition.
Expression data obtained from infected and uninfected P. patens plants. Total RNA from infected plants were extracted at 0.5, 1, 2 and 3 days after inoculation of Botrytis cinerea.
Gene	Control	TPM
		0.5d	1d	2d	3d
PpPLD1	1.4	1.47	1.5	1.61	2.2
PpPLD2	0.48	0.58	0.73	0.91	0.82
PpPLD3	134.58	121.7	112.76	115.18	98.61
PpPLD4	1.94	2.18	2.02	1.67	1.54
PpPLD5	0.44	0.66	0.56	0.36	0.25
PpPLD6	8.08	7.58	8.07	5.68	5.02
PpPLD7	5.45	5.28	5.61	5.83	5.59
PpPLD8	6.84	5.79	5.54	5.76	6.61
PpPLD9	1.53	1.83	1.76	1.6	1.39
PpPLD10	4.7	3.97	3.32	2.86	3.19
PpPLD11	0.08	0.03	0.06	0.04	0.07
PpPLD13	0.37	0.49	0.43	0.5	0.66
PpPLD14	0.71	0.91	0.9	0.93	1.02
