# Supplementary material for: Characterization and evolutionary diversification of the phospholipase D gene family in mosses
Source: Front Genet. 2022 Oct 13;13:1015393. doi: 10.3389/fgene.2022.1015393 (PMC9607936; doi:10.3389/fgene.2022.1015393)
Supplement: Supplementary file 9 [file Table1.XLSX]

## Sheet: TableS1
Table S1. PLD genes identified in mosses, clubmosses, ferns, and liverworts.
Gene and location IDs are different for each species because they resulted from various genome assembly projects with different preference on naming strategies.
Assigned name	Gene ID	Location	GC content(%)	Protein length (bp)	Protein Molecular Weight (kDa)	Isoelectric point (pH)
PpPLD1	Pp3c2_21270	chromosome 2	46.64	1120	124.39	7.87
PpPLD2	Pp3c8_7870	chromosome 8	45.58	811	91.91	6.39
PpPLD3	Pp3c10_8450	chromosome 10	49.03	805	90.9	5.12
PpPLD4	Pp3c14_11070	chromosome 14	48.38	935	104.19	7
PpPLD5	Pp3c18_11020	chromosome 18	48.41	995	112	6.78
PpPLD6	Pp3c20_14280	chromosome 20	51.05	811	91.84	6.42
PpPLD7	Pp3c22_13400	chromosome 22	47.43	1012	113.15	7.4
PpPLD8	Pp3c23_8920	chromosome 23	50.89	809	91.74	6.45
PpPLD9	Pp3c3_35450	chromosome 3	49.31	530	58.79	6.44
PpPLD10	Pp3c7_20610	chromosome 7	53.04	827	93.72	7.19
PpPLD11	Pp3c20_14190	chromosome 20	49.35	747	85.98	7.32
PpPLD12	Pp3c17_10520	chromosome 17	47.65	142	16.02	5.21
PpPLD13	Pp3c12_3620	chromosome 12	47.94	1198	134.63	6.55
PpPLD14	Pp3c13_3440	chromosome 13	48.63	1201	136.63	6.54
CpPLD1	CepurGG1.11G042900	chromosome 11	48.43	1000	110.88	7.36
CpPLD2	CepurGG1.12G062600	chromosome 12	49.03	879	99.78	7.96
CpPLD3	CepurGG1.12G064400	chromosome 12	49.14	810	91.86	6.34
CpPLD4	CepurGG1.2G076100	chromosome 2	49.68	934	104.68	6.89
CpPLD5	CepurGG1.2G226400	chromosome 2	52.26	805	90.42	4.94
CpPLD6	CepurGG1.6G011300	chromosome 6	50.37	806	91.06	5.13
CpPLD7	CepurGG1.8G033900	chromosome 8	48.17	1009	112.27	6.88
CpPLD8	CepurGG1.9G007300	chromosome 9	49.44	1163	129.38	7.19
CpPLD9	CepurGG1.9G096600	chromosome 9	49.3	810	91.2	5.39
CpPLD10	CepurGG1.1G048400	chromosome 1	57.8	835	94.49	7.01
CpPLD11	CepurGG1.10G038700	chromosome 10	50.19	1127	127.44	6.68
CpPLD12	CepurGG1.1G083200	chromosome 1	49.26	1143	129.68	6.47
CpPLD13	CepurGG1.1G251500	chromosome 1	52.87	551	60.81	4.82
FaPLD1	Foant_00239-RA	scaffold 181180	50	916	102.96	6.58
FaPLD2	Foant_00402-RA	scaffold 179923	53.49	984	109.29	6.62
FaPLD3	Foant_01132-RA	scaffold 179694	55.34	948	106.19	7.53
FaPLD4	Foant_04790-RA	scaffold 178866	59.05	858	96.19	7.14
FaPLD5	Foant_05169-RA	scaffold 178169	49.96	806	91.44	6.51
FaPLD6	Foant_06266-RA	scaffold 180813	55.96	713	80.99	9.07
FaPLD7	Foant_06268-RA	scaffold 181019	63.91	821	92.93	7.81
FaPLD8	Foant_08904-RA	scaffold 180902	60.31	823	92.86	5.41
FaPLD9	Foant_16285-RA	scaffold 124620	51.04	721	80.67	7.12
FaPLD10	Foant_13170-RA	scaffold 179607	51.38	1234	139.98	5.59
FaPLD11	Foant_01379-RA	scaffold 180988	52.81	1116	125.92	6.75
FaPLD12	Foant_00074-RA	scaffold 181277	56.49	524	57.7	7.35
PsPLD1	augustus_masked-scaffold_1506-processed-gene-0.14	scaffold 1506	58.69	284	32.05	5.6
PsPLD2	maker-scaffold_10426-snap-gene-0.4	scaffold 10426	58.9	339	38.05	4.83
PsPLD3	maker-scaffold_1178-snap-gene-0.27	scaffold 1178	48.17	200	23.14	6.65
PsPLD4	maker-scaffold_264-snap-gene-1.83	scaffold 264	52.97	275	31.24	9.47
PsPLD5	maker-scaffold_392-augustus-gene-0.38	scaffold 392	50.41	732	80.88	7.34
PsPLD6	maker-scaffold_517-snap-gene-1.39	scaffold 517	49.18	608	68.45	6.92
PsPLD7	maker-scaffold_635-snap-gene-0.65	scaffold 635	52.1	650	74.69	7.49
PsPLD8	maker-scaffold_749-snap-gene-0.65	scaffold 749	48.96	529	60.07	7.16
PsPLD9	maker-scaffold_81-snap-gene-2.29	scaffold 81	49.82	813	91.99	6.48
PsPLD10	maker-scaffold_362-snap-gene-1.69	scaffold 362	52.59	1617	179.28	5.97
PsPLD11	maker-scaffold_1371-snap-gene-0.38	scaffold 1371	51.1	1062	120.51	6.3
SmaPLD1	Sphmag01G091700	LG1	45.26	813	92.38	6.64
SmaPLD2	Sphmag03G090900	LG3	47.39	816	91.29	5.47
SmaPLD3	Sphmag03G118900	LG3	46.44	842	95.37	7.57
SmaPLD4	Sphmag04G109300	LG4	47.29	1113	123.76	6.83
SmaPLD5	Sphmag08G103100	LG8	47.86	1088	122.08	6.99
SmaPLD6	Sphmag08G126200	LG8	49.03	811	91.01	5.47
SmaPLD7	Sphmag13G014100	LG13	46.39	840	94.74	6.55
SmaPLD8	Sphmag13G038900	LG13	50.78	829	93.26	5.55
SmaPLD9	Sphmag17G023400	LG17	48.79	975	108.71	6.45
SmaPLD10	Sphmag15G065300	LG15	46.85	831	93.11	6.68
SmaPLD11	Sphmag10G003500	LG10	46.73	1125	127.83	6.39
SmaPLD12	Sphmag16G026900	LG16	47.17	1108	125.95	6.51
SmaPLD13	Sphmag11G030500	LG11	46.04	1104	125.61	6.44
SmaPLD14	Sphmag09G005200	LG9	46.73	540	59.97	7.44
SfPLD1	Sphfalx08G106400	LG8	47.75	1087	121.99	6.83
SfPLD2	Sphfalx04G106500	LG4	46.97	1105	122.65	7.02
SfPLD3	Sphfalx03G122700	LG3	47.19	895	100.87	7.79
SfPLD4	Sphfalx13G042000	LG13	50.99	829	93.18	5.77
SfPLD5	Sphfalx01G092000	LG1	44.91	812	92.26	6.45
SfPLD6	Sphfalx08G131900	LG8	48.99	811	91.1	5.56
SfPLD7	Sphfalx17G024000	LG17	48.68	975	108.68	6.53
SfPLD8	Sphfalx13G017000	LG13	47.36	955	105.98	6.39
SfPLD9	Sphfalx03G095500	LG3	47.47	651	73.04	6.09
SfPLD10	Sphfalx09G110900	LG9	46.48	540	59.72	6.51
SfPLD11	Sphfalx15G063600	LG15	46.6	829	93.04	6.75
SfPLD12	Sphfalx11G117800	LG11	48.07	606	68.56	7.43
SfPLD13	Sphfalx07G044100	LG7	43.3	174	19.16	6.78
SfPLD14	Sphfalx07G044200	LG7	47.84	340	37.66	6.86
SfPLD15	Sphfalx09G110300	LG9	47.24	362	40.11	5.32
SfPLD16	Sphfalx09G111500	LG9	46.51	392	43.36	4.48
SfPLD17	Sphfalx16G040000	LG16	47.28	1104	125.56	6.39
SfPLD18	Sphfalx11G029800	LG11	45.89	1094	124.51	6.46
SfPLD19	Sphfalx10G004000	LG10	46.57	1126	127.85	6.35
SfPLD20	Sphfalx09G110500	LG9	47.73	213	23.24	4.87
MpPLD1	Mapoly0001s0253	scaffold 1	64.48	809	90.08	4.97
MpPLD2	Mapoly0037s0125	scaffold 37	55.19	813	91.54	4.67
MpPLD3	Mapoly0117s0034	scaffold 117	48.36	896	101.33	6.66
MpPLD4	Mapoly0177s0006	scaffold 177	57.59	819	92.98	6.18
MpPLD5	Mapoly0043s0145	scaffold 43	55.23	621	70.95	6.11
MpPLD6	Mapoly0191s0011	scaffold 191	55.31	804	90.52	6.34
MpPLD7	Mapoly0353s0001	scaffold 353	55.07	624	71.07	6.21
MpPLD8	Mapoly0122s0021	scaffold 122	47.57	89	10.3	8.8
MpPLD9	Mapoly0003s0195	scaffold 3	53.19	94	10.31	3.83
MpPLD10	Mapoly0059s0055	scaffold 59	51.75	76	8.38	4.28
SmPLD1	165923	scaffold 3	59.3	805	90.54	7.24
SmPLD2	82084	scaffold 4	59.35	811	91.2	7.33
SmPLD3	89049	scaffold 10	48.54	785	89.61	7.77
SmPLD4	441825	scaffold 19	59.06	802	90.22	5.41
SmPLD5	153581	scaffold 42	56.81	835	93.59	7
SmPLD6	107537	scaffold 35	47.16	1020	115.34	6.74
AfPLD1	Azfi_s0003.g007662	scaffold 3	39.97	904	102.69	7.31
AfPLD2	Azfi_s0013.g013314	scaffold 13	44.4	825	93.88	7.91
AfPLD3	Azfi_s0035.g025524	scaffold 35	48.48	867	98.27	6.28
AfPLD4	Azfi_s0096.g043739	scaffold 96	42.9	1101	125.48	6.66
AfPLD5	Azfi_s0102.g044583	scaffold 102	51.87	829	93.08	7.09
AfPLD6	Azfi_s0111.g045713	scaffold 111	55.57	817	91.05	6.08
AfPLD7	Azfi_s0166.g054398	scaffold 166	42.99	804	90.04	6.75
AfPLD8	Azfi_s0336.g065565	scaffold 336	55.73	811	91.24	4.91
AfPLD9	Azfi_s0032.g024590	scaffold 32	42.68	1056	120.51	6.62
AfPLD10	Azfi_s0302.g063747	scaffold 302	43.27	1275	145.71	6.72
AfPLD11	Azfi_s1492.g103608	scaffold 1492	45.24	294	34.25	8.71
AfPLD12	Azfi_s0206.g057802	scaffold 206	42.01	480	53.54	7.12
AfPLD13	Azfi_s0073.g037080	scaffold 73	45.41	516	57.66	7.21
AfPLD14	Azfi_s1672.g105660	scaffold 1672	46.25	253	28.5	6.8
CrPLD1	Ceric.02G078700	chromosome 2	47.81	836	95.11	7.44
CrPLD2	Ceric.03G080700	chromosome 3	44.29	1040	116.02	7.13
CrPLD3	Ceric.05G054500	chromosome 5	42.16	857	97.28	7.31
CrPLD4	Ceric.08G072300	chromosome 8	45.64	810	90.92	5.34
CrPLD5	Ceric.21G083200	chromosome 21	48.44	810	91.39	5.47
CrPLD6	Ceric.28G060000	chromosome 28	49.9	811	91.4	7.11
CrPLD7	Ceric.32G067900	chromosome 32	47.98	856	97	6.59
CrPLD8	Ceric.32G068000	chromosome 32	48.6	856	97.1	6.64
CrPLD9	Ceric.39G037700	chromosome 39	45.79	800	89.79	6.72
CrPLD10	Ceric.1Z041100	scaffold 158	44.29	779	88.9	7.04
CrPLD11	Ceric.32G067700	chromosome 32	47.39	612	69.33	6.25
ScPLD1	Sacu_v1.1_s0001.g000519	scaffold 1	57.85	798	88.79	6
ScPLD2	Sacu_v1.1_s0069.g016498	scaffold 69	57.04	800	90.43	5.23
ScPLD3	Sacu_v1.1_s0085.g018312	scaffold 85	46.47	1106	123.36	7.2
ScPLD4	Sacu_v1.1_s0100.g019690	scaffold 100	44.79	812	92.44	5.68
ScPLD5	Sacu_v1.1_s0230.g026420	scaffold 230	40.51	752	84.67	8.33
ScPLD6	Sacu_v1.1_s0035.g011475	scaffold 35	42.74	1091	124.2	6.6
ScPLD7	Sacu_v1.1_s0137.g022470	scaffold 137	42.43	557	62.24	4.83
