# Supplementary material for: Characterization and evolutionary diversification of the phospholipase D gene family in mosses
Source: Front Genet. 2022 Oct 13;13:1015393. doi: 10.3389/fgene.2022.1015393 (PMC9607936; doi:10.3389/fgene.2022.1015393)
Supplement: Supplementary file 10 [file Table5.XLSX]

## Sheet: FUBAR_I-III
Fast, Unconstrained Bayesian AppRoximation test summary in early land plant PLDs in clade I–III.
Site	Mean Posterior Synonymous Substitution Rate (alpha)	Mean Posterior Nonsynonymous Substitution Rate (beta)	ω	Mean Posterior beta-alpha	Posterior Probability of Negative Selection	Posterior Probability of Positive Selection	Empirical Bayes Factor alpha<beta
3	2.82557	0.116439	0.041209	-2.70913	1	1.12996e-19	3.55411e-19
5	4.49573	0.0829172	0.0184436	-4.41281	1	4.87046e-27	1.53192e-26
7	6.11649	0.278123	0.045471	-5.83837	1	1.38992e-20	4.37177e-20
8	7.13885	0.167927	0.023523	-6.97093	1	1.97742e-26	6.21966e-26
9	3.83133	0.0822203	0.02146	-3.74911	1	9.66011e-24	3.03843e-23
11	3.1181	0.0785471	0.0251907	-3.03955	1	8.3516e-26	2.62686e-25
12	2.8146	0.0140636	0.00499666	-2.80054	1	9.53112e-20	2.99786e-19
15	6.2708	0.124531	0.0198589	-6.14627	1	2.0675e-19	6.503e-19
16	6.1328	0.17694	0.0288515	-5.95586	1	2.46334e-22	7.74806e-22
21	7.36654	0.519894	0.070575	-6.84665	1	3.51686e-24	1.10617e-23
22	2.85368	0.0865274	0.0303213	-2.76715	1	7.946e-21	2.49929e-20
25	6.5501	0.159	0.0242744	-6.3911	1	3.38919e-23	1.06601e-22
39	4.85051	0.165172	0.0340524	-4.68533	1	7.33558e-22	2.30729e-21
47	3.03199	0.12138	0.040033	-2.91061	1	1.22781e-20	3.86189e-20
50	6.60983	0.151049	0.0228522	-6.45878	1	5.1234e-23	1.61148e-22
57	3.21309	0.184354	0.057376	-3.02874	1	3.91685e-21	1.23198e-20
58	2.84674	0.00503155	0.00176748	-2.84171	1	5.66992e-20	1.78338e-19
59	2.83299	0.00499459	0.00176301	-2.82799	1	9.30421e-19	2.92649e-18
61	6.88901	0.00406567	0.000590167	-6.88494	1	3.61824e-24	1.13806e-23
71	2.82007	0.0123038	0.00436294	-2.80777	1	1.17436e-23	3.69376e-23
72	6.50688	0.00677486	0.00104118	-6.50011	1	2.38026e-29	7.48672e-29
75	2.82834	0.0828899	0.0293069	-2.74545	1	3.08591e-23	9.70623e-23
78	2.81556	0.0119739	0.00425276	-2.80359	1	5.39851e-21	1.69801e-20
79	2.82271	0.00951524	0.00337096	-2.81319	1	6.01639e-25	1.89236e-24
85	2.83117	0.00483406	0.00170745	-2.82633	1	1.34635e-19	4.23472e-19
98	2.83614	0.00865792	0.00305271	-2.82749	1	2.46541e-18	7.75456e-18
105	2.72064	0.00380603	0.00139895	-2.71683	1	3.02906e-19	9.52743e-19
106	7.10069	0.00434697	0.00061219	-7.09634	1	1.03014e-34	3.24015e-34
108	2.82289	0.00378545	0.00134099	-2.8191	1	4.81365e-29	1.51406e-28
118	2.81483	0.0115147	0.00409071	-2.80331	1	3.71933e-20	1.16986e-19
121	2.82568	0.102116	0.0361385	-2.72357	1	2.25278e-20	7.08577e-20
131	3.42134	0.0863631	0.0252425	-3.33498	1	6.13294e-26	1.92902e-25
152	3.88255	0.124682	0.0321133	-3.75787	1	4.84976e-23	1.52542e-22
157	2.83422	0.0802376	0.0283103	-2.75398	1	4.80478e-20	1.51127e-19
160	4.04194	0.0831868	0.0205809	-3.95875	1	1.74131e-26	5.47702e-26
171	7.15125	0.408795	0.0571641	-6.74246	1	9.35023e-22	2.94096e-21
176	2.81461	0.082475	0.0293025	-2.73213	1	5.62354e-20	1.7688e-19
182	3.44675	0.0846245	0.024552	-3.36213	1	5.15606e-19	1.62176e-18
186	3.8717	0.110944	0.0286551	-3.76076	1	7.66247e-18	2.41011e-17
193	2.87269	0.0044995	0.0015663	-2.86819	1	1.09857e-19	3.45539e-19
20	2.9506	0.121936	0.0413259	-2.82867	1	3.10635e-18	9.77052e-18
31	2.81789	0.202633	0.0719094	-2.61525	1	7.13861e-18	2.24534e-17
35	3.13378	0.123732	0.0394835	-3.01005	1	3.70209e-18	1.16443e-17
43	2.81463	0.0869142	0.0308794	-2.72772	1	4.72556e-17	1.48635e-16
66	2.9385	0.00874422	0.00297574	-2.92976	1	1.09499e-17	3.44411e-17
91	2.83037	0.169257	0.0598003	-2.66111	1	5.79422e-18	1.82248e-17
111	2.81972	0.00842865	0.00298918	-2.81129	1	5.28287e-17	1.66164e-16
149	3.1059	0.126094	0.0405982	-2.9798	1	7.31932e-17	2.30217e-16
158	5.0918	0.242714	0.0476676	-4.84909	1	1.03548e-18	3.25693e-18
45	2.82019	0.0877605	0.0311186	-2.73243	1	1.74888e-16	5.50082e-16
150	8.06842	0.326471	0.0404628	-7.74195	1	2.80502e-16	8.82273e-16
175	2.92158	0.177373	0.0607113	-2.74421	1	3.25012e-16	1.02227e-15
110	2.79326	0.00518045	0.00185463	-2.78808	1	1.64064e-16	5.16039e-16
156	2.82884	0.153231	0.0541675	-2.67561	1	5.21776e-16	1.64116e-15
168	2.8626	0.080429	0.0280965	-2.78217	1	3.07394e-16	9.66858e-16
119	3.61927	0.312987	0.086478	-3.30629	1	6.75551e-16	2.12484e-15
178	2.87629	0.0844202	0.0293504	-2.79187	1	9.89407e-16	3.11202e-15
135	6.95619	0.348572	0.0501095	-6.60762	1	1.84141e-15	5.79185e-15
169	2.88784	0.0785496	0.0272001	-2.80929	1	2.50133e-15	7.86752e-15
174	3.06263	0.285838	0.093331	-2.77679	1	1.57339e-15	4.94883e-15
167	2.90968	0.0784484	0.0269611	-2.83123	1	2.64442e-15	8.31761e-15
69	2.82246	0.0924668	0.0327611	-2.72999	1	2.23876e-15	7.04166e-15
187	2.82068	0.120078	0.0425706	-2.70061	1	3.10471e-15	9.76538e-15
125	2.82502	0.247467	0.0875983	-2.57756	1	4.48583e-15	1.41095e-14
183	2.94304	0.171964	0.0584308	-2.77108	1	1.4459e-14	4.54785e-14
30	6.7057	0.430779	0.0642407	-6.27492	1	3.1335e-15	9.85593e-15
76	2.8542	0.13633	0.0477648	-2.71787	1	1.11538e-14	3.50824e-14
83	2.87695	0.182343	0.0633807	-2.69461	1	1.66148e-14	5.22591e-14
123	2.81773	0.0773451	0.0274494	-2.74038	1	1.18756e-14	3.73527e-14
130	3.10528	0.116935	0.0376569	-2.98835	1	2.10733e-14	6.62825e-14
60	2.87188	0.0972024	0.0338463	-2.77468	1	3.91889e-14	1.23262e-13
49	2.81331	0.179143	0.0636771	-2.63417	1	3.63191e-14	1.14236e-13
129	3.94406	0.211212	0.0535518	-3.73285	1	6.97279e-14	2.19318e-13
73	2.85075	0.321267	0.112696	-2.52948	1	2.49995e-14	7.86318e-14
128	2.738	0.0744593	0.0271948	-2.66354	1	2.28175e-14	7.17689e-14
134	6.84218	0.363563	0.0531356	-6.47861	1	9.61721e-14	3.02494e-13
113	2.83985	0.112291	0.0395411	-2.72756	1	8.47654e-14	2.66616e-13
104	2.85619	0.368742	0.129103	-2.48744	1	9.02516e-14	2.83872e-13
41	2.85466	0.130841	0.0458341	-2.72382	1	2.92406e-13	9.19717e-13
40	2.84596	0.130093	0.0457113	-2.71587	1	2.18318e-13	6.86685e-13
179	3.87527	0.450471	0.116243	-3.42479	1	6.59816e-14	2.07535e-13
26	2.84826	0.427157	0.149971	-2.4211	1	1.13245e-13	3.56193e-13
180	2.8856	0.470983	0.163219	-2.41461	1	2.26973e-13	7.13909e-13
127	2.7926	0.0872135	0.0312302	-2.70539	1	4.36573e-13	1.37317e-12
124	2.8431	0.381213	0.134084	-2.46188	1	5.7519e-13	1.80917e-12
36	7.05417	0.86697	0.122902	-6.1872	1	4.68705e-14	1.47424e-13
65	2.92529	0.448592	0.153349	-2.4767	1	7.1526e-13	2.24974e-12
173	3.26775	0.234247	0.0716846	-3.0335	1	2.38093e-12	7.48884e-12
90	6.59341	0.743264	0.112728	-5.85015	1	1.70672e-13	5.36821e-13
166	2.76781	0.100878	0.0364469	-2.66693	1	2.03575e-12	6.40314e-12
81	2.73881	0.0824348	0.0300987	-2.65638	1	2.66543e-12	8.38369e-12
192	6.83467	0.815998	0.119391	-6.01867	1	1.06709e-13	3.35635e-13
74	2.06612	0.00875588	0.00423785	-2.05736	1	2.53971e-12	7.98825e-12
19	2.81381	0.213346	0.0758211	-2.60047	1	5.31534e-12	1.67185e-11
115	6.08571	0.630042	0.103528	-5.45566	1	1.53998e-12	4.84375e-12
136	2.81588	0.419019	0.148806	-2.39686	1	8.28182e-12	2.60491e-11
154	3.13663	0.341031	0.108725	-2.7956	1	1.23424e-11	3.8821e-11
87	2.81497	0.339624	0.120649	-2.47535	1	6.87539e-12	2.16254e-11
52	2.81594	0.44292	0.157291	-2.37302	1	9.79931e-12	3.08222e-11
28	2.94086	0.18141	0.0616861	-2.75945	1	2.14029e-11	6.73193e-11
141	3.34699	0.328196	0.0980568	-3.0188	1	3.09506e-11	9.73502e-11
80	5.0376	0.266976	0.0529967	-4.77062	1	4.49923e-11	1.41516e-10
100	3.08636	0.313344	0.101525	-2.77301	1	4.4508e-11	1.39993e-10
6	3.12731	0.360814	0.115375	-2.7665	1	6.4811e-11	2.03853e-10
181	2.81598	0.4702	0.166976	-2.34578	1	1.85987e-11	5.84991e-11
163	2.71998	0.124609	0.0458125	-2.59537	1	4.33185e-11	1.36251e-10
189	3.08225	0.54928	0.178208	-2.53297	1	1.87981e-11	5.91263e-11
44	7.01596	0.720445	0.102687	-6.29551	1	3.03876e-11	9.55794e-11
94	7.27296	1.096	0.150695	-6.17696	1	6.80207e-12	2.13948e-11
67	2.98319	0.559627	0.187593	-2.42356	1	4.92562e-11	1.54927e-10
112	2.84798	0.413028	0.145025	-2.43495	1	2.50167e-10	7.86862e-10
147	3.06844	0.53351	0.17387	-2.53493	1	6.61674e-11	2.08119e-10
86	2.82634	0.559482	0.197953	-2.26686	1	5.8565e-11	1.84207e-10
38	7.06337	0.966787	0.136873	-6.09658	1	2.72608e-11	8.57443e-11
103	2.81332	0.33411	0.11876	-2.4792	1	4.221e-10	1.32765e-09
153	2.29833	0.0850742	0.0370157	-2.21325	1	3.25148e-10	1.0227e-09
188	3.02418	0.555846	0.1838	-2.46834	1	1.58578e-10	4.98781e-10
64	2.86264	0.486666	0.170006	-2.37597	1	3.50543e-10	1.10258e-09
82	2.96019	0.552559	0.186663	-2.40764	1	2.54663e-10	8.01002e-10
29	2.11064	0.0821581	0.0389257	-2.02848	1	4.20305e-10	1.322e-09
142	5.38468	0.837851	0.155599	-4.54682	1	7.47104e-11	2.3499e-10
2	6.47029	0.869799	0.13443	-5.60049	1	1.27121e-10	3.9984e-10
122	2.84373	0.112684	0.0396255	-2.73104	1	1.14571e-09	3.60363e-09
120	2.81527	0.483482	0.171736	-2.33179	1	8.3338e-10	2.62126e-09
137	6.5507	0.978277	0.149339	-5.57242	1	8.44803e-11	2.65719e-10
1	2.82699	0.449063	0.158849	-2.37792	1	1.33252e-09	4.19122e-09
53	2.82265	0.423671	0.150097	-2.39898	1	1.95772e-09	6.15769e-09
4	5.10377	0.774666	0.151783	-4.3291	1	1.95761e-10	6.15734e-10
191	3.89558	0.497058	0.127595	-3.39852	1	4.9703e-09	1.56333e-08
14	6.66236	0.980301	0.14714	-5.68206	1	7.30891e-10	2.2989e-09
68	2.76749	0.261809	0.0946018	-2.50568	1	5.08253e-09	1.59863e-08
165	1.83443	0.0854586	0.0465859	-1.74897	1	3.85496e-09	1.21252e-08
184	2.81773	0.495624	0.175895	-2.3221	1	5.24294e-09	1.64908e-08
170	2.81491	0.524275	0.186249	-2.29064	1	2.24692e-09	7.06732e-09
70	2.97983	0.598127	0.200725	-2.38171	1	1.96362e-09	6.17626e-09
88	2.7034	0.151653	0.0560971	-2.55175	1	5.60616e-09	1.76333e-08
146	2.76027	0.180278	0.0653119	-2.57999	1	7.33497e-09	2.3071e-08
32	6.98799	0.901128	0.128954	-6.08687	1	2.58619e-09	8.13444e-09
23	2.87927	0.506101	0.175774	-2.37317	1	6.22392e-09	1.95763e-08
164	2.97533	0.466643	0.156837	-2.50869	1	1.17845e-08	3.70663e-08
151	3.31343	0.487599	0.147158	-2.82583	1	1.32912e-08	4.18055e-08
55	2.89304	0.554426	0.191641	-2.33861	1	8.23741e-09	2.59095e-08
99	3.02073	0.59624	0.197383	-2.42449	1	5.96969e-09	1.87767e-08
155	5.40858	0.782506	0.144679	-4.62607	1	3.23764e-09	1.01835e-08
63	2.96663	0.663523	0.223662	-2.30311	1	2.74506e-09	8.63414e-09
177	15.5571	0.446944	0.0287292	-15.1102	1	5.00518e-08	1.5743e-07
107	2.87158	0.385958	0.134406	-2.48562	1	3.49743e-08	1.10006e-07
161	2.88094	0.371831	0.129066	-2.50911	1	4.20857e-08	1.32374e-07
117	2.79381	0.194786	0.0697205	-2.59903	1	3.37017e-08	1.06003e-07
62	6.0189	1.0904	0.181163	-4.9285	1	3.30979e-09	1.04104e-08
89	4.71981	1.00353	0.21262	-3.71629	1	3.36931e-09	1.05976e-08
114	2.8268	0.473584	0.167533	-2.35322	1	3.95637e-08	1.24441e-07
194	3.0524	1.14212	0.374172	-1.91028	1	2.48128e-09	7.80447e-09
143	6.43156	0.891605	0.13863	-5.53996	1	1.76707e-08	5.55803e-08
46	2.9884	0.76236	0.255106	-2.22604	1	1.14803e-08	3.61095e-08
116	2.81176	0.45864	0.163115	-2.35312	1	9.15887e-08	2.88078e-07
159	2.8133	0.501787	0.178363	-2.31151	0.999999	9.00819e-08	2.83338e-07
56	1.65753	0.102186	0.0616496	-1.55535	0.999999	7.26139e-08	2.28395e-07
133	6.60679	1.12216	0.169849	-5.48463	0.999999	5.5401e-11	1.74255e-10
18	3.63551	0.566699	0.155879	-3.06881	0.999999	2.72551e-07	8.57264e-07
101	6.32615	1.126	0.177992	-5.20014	0.999999	8.03834e-08	2.52833e-07
95	2.2748	0.221163	0.097223	-2.05364	0.999998	3.79534e-07	1.19377e-06
37	3.48657	0.108096	0.0310035	-3.37848	0.999997	9.1449e-07	2.87638e-06
93	2.93139	1.16308	0.396768	-1.76831	0.999997	7.15795e-08	2.25142e-07
51	2.8185	0.503036	0.178477	-2.31546	0.999996	9.08569e-07	2.85776e-06
144	2.82303	0.604925	0.214283	-2.2181	0.999996	5.55454e-07	1.74709e-06
126	6.44499	0.881643	0.136795	-5.56335	0.999996	4.5064e-07	1.41742e-06
139	6.12022	1.17908	0.192653	-4.94113	0.999994	4.70856e-07	1.481e-06
148	0.97141	0.117083	0.120529	-0.854327	0.99999	1.10088e-06	3.46264e-06
77	2.8523	0.537639	0.188493	-2.31466	0.999989	2.96091e-06	9.31309e-06
190	2.82045	0.836473	0.296574	-1.98398	0.999989	3.83289e-07	1.20557e-06
17	8.32736	1.21891	0.146374	-7.10845	0.999988	3.70552e-10	1.16551e-09
162	2.81375	0.530662	0.188596	-2.28308	0.999986	3.61358e-06	1.1366e-05
97	5.24311	1.20728	0.230261	-4.03583	0.999983	8.44938e-07	2.65762e-06
92	4.75286	1.21089	0.254772	-3.54196	0.999974	1.09297e-06	3.43776e-06
13	2.75306	0.31141	0.113114	-2.44165	0.99997	1.0111e-05	3.1803e-05
140	5.42271	1.2049	0.222196	-4.21781	0.999953	3.18712e-06	1.00246e-05
33	2.89332	0.933871	0.322768	-1.95945	0.999944	5.34414e-06	1.68092e-05
54	3.3438	1.20405	0.360084	-2.13975	0.999936	4.20687e-06	1.32321e-05
96	3.79152	1.11462	0.293978	-2.6769	0.999931	7.86835e-06	2.47488e-05
24	2.83266	0.976459	0.344714	-1.8562	0.999912	9.95506e-06	3.13124e-05
185	2.77061	0.527807	0.190502	-2.24281	0.999908	2.60156e-05	8.18299e-05
172	3.92764	1.21254	0.308721	-2.71509	0.99989	1.62375e-06	5.10725e-06
10	2.96558	0.835255	0.28165	-2.13033	0.999752	5.69419e-05	0.000179112
48	0.966376	0.250027	0.258726	-0.71635	0.999467	0.000125381	0.000394415
27	2.33582	0.0861704	0.0368909	-2.24965	0.998411	0.000312163	0.000982165
102	3.22007	1.22073	0.3791	-1.99934	0.99826	0.000368995	0.00116104
42	2.83538	1.1202	0.395081	-1.71518	0.996962	0.000665241	0.0020938
84	2.81886	1.22684	0.435227	-1.59201	0.993892	0.00105494	0.00332166
34	2.84463	1.23614	0.434553	-1.60849	0.992169	0.000294713	0.000927245
109	4.17953	0.00812898	0.00194495	-4.1714	0.981035	0.00130179	0.00409991
132	4.17953	0.00812898	0.00194495	-4.1714	0.981035	0.00130179	0.00409991
145	2.7114	0.120188	0.044327	-2.59121	0.942498	0.0377216	0.123298
138	3.46571	2.81482	0.812191	-0.650893	0.147042	0.00320663	0.0101184

## Sheet: FUBAR_IV
Fast, Unconstrained Bayesian AppRoximation test summary in early land plant PLDs in clade IV.
Site	Mean Posterior Synonymous Substitution Rate (alpha)	Mean Posterior Nonsynonymous Substitution Rate (beta)	ω	Mean Posterior beta-alpha	Posterior Probability of Negative Selection	Posterior Probability of Positive Selection	Empirical Bayes Factor alpha<beta
338	1.5888	14.0691	8.85516	12.4803	0.0889418	0.863847	20.0619
266	1.55923	9.06192	5.81179	7.50269	0.0837397	0.844726	17.202
131	0.952422	4.67373	4.9072	3.72131	0.0574287	0.882097	23.6567
24	3.96721	17.5003	4.41124	13.5331	0.122193	0.806267	13.1595
34	4.3652	17.6796	4.05013	13.3144	0.0954811	0.816518	14.0713
585	2.67024	9.9949	3.74308	7.32467	0.137677	0.749887	9.48029
63	3.03081	11.338	3.7409	8.30715	0.155405	0.760297	10.0293
25	2.72607	9.84983	3.6132	7.12377	0.109065	0.825326	14.9403
486	3.10822	9.95197	3.20182	6.84375	0.15639	0.743326	9.15716
21	2.50404	7.82949	3.12674	5.32545	0.172928	0.749205	9.44593
9	4.93239	14.7435	2.98912	9.8111	0.140759	0.773281	10.7848
53	3.47932	9.67968	2.78206	6.20036	0.19312	0.682426	6.79475
212	1.70757	4.71262	2.75984	3.00505	0.190897	0.708621	7.68986
584	2.16001	5.53714	2.56348	3.37714	0.137556	0.744259	9.20211
468	2.2536	5.72236	2.53921	3.46876	0.235814	0.642553	5.68407
73	3.321	7.58019	2.28251	4.2592	0.235981	0.612522	4.99847
70	4.45042	10.041	2.25619	5.59055	0.288182	0.60926	4.93034
66	4.22056	8.75502	2.07437	4.53445	0.336836	0.566261	4.1281
298	2.06427	4.15669	2.01364	2.09243	0.180805	0.730835	8.58547
342	2.28717	4.47981	1.95867	2.19264	0.216047	0.635521	5.5134
64	4.28646	7.77674	1.81426	3.49029	0.336113	0.539559	3.70534
484	3.16629	5.64897	1.7841	2.48268	0.210798	0.668678	6.38159
318	1.45591	2.51302	1.72608	1.05711	0.252767	0.660582	6.15395
67	5.56715	9.21862	1.6559	3.65147	0.405479	0.508701	3.274
91	2.38075	3.82482	1.60656	1.44408	0.290276	0.554772	3.93999
339	1.9518	2.98752	1.53065	1.03572	0.329961	0.586945	4.49316
588	1.58267	2.37983	1.50368	0.797162	0.279992	0.609237	4.92988
7	4.23851	5.95153	1.40416	1.71302	0.312184	0.551031	3.88081
69	4.56035	6.38856	1.40089	1.82822	0.437526	0.468858	2.79121
343	3.83639	4.79829	1.25073	0.961903	0.356044	0.466115	2.76063
11	5.48797	6.69083	1.21918	1.20286	0.534528	0.384774	1.97758
32	5.04781	5.91097	1.171	0.863166	0.458375	0.363554	1.80622
340	2.5475	2.88426	1.13219	0.336756	0.321419	0.556984	3.97545
15	5.31719	5.99652	1.12776	0.679333	0.575063	0.352625	1.72234
65	7.69172	8.66172	1.12611	0.969992	0.459975	0.473408	2.84266
341	5.15208	5.73238	1.11263	0.580293	0.315471	0.520272	3.42925
581	0.647229	0.713787	1.10284	0.066558	0.34859	0.591719	4.58267
116	0.820414	0.878103	1.07032	0.0576885	0.293409	0.650955	5.897
71	4.36997	4.63893	1.06155	0.268964	0.600431	0.31586	1.45987
344	1.61797	1.70928	1.05644	0.0913155	0.38493	0.528184	3.53978
28	1.78138	1.85294	1.04017	0.0715622	0.35134	0.565451	4.11452
62	3.64055	3.67533	1.00955	0.0347843	0.365666	0.531342	3.58492
505	0.675331	0.673369	0.997093	-0.00196294	0.368846	0.571441	4.21622
128	1.22384	1.13005	0.92336	-0.0937951	0.316265	0.621652	5.19539
111	3.30676	2.9161	0.881861	-0.390658	0.526957	0.413266	2.22716
17	3.63502	3.11311	0.856421	-0.521914	0.466385	0.422207	2.31055
296	1.20583	0.990519	0.821439	-0.215315	0.471474	0.457408	2.66558
388	2.47212	2.01648	0.815689	-0.45564	0.521633	0.418965	2.28001
46	3.23622	2.63926	0.815539	-0.596958	0.526782	0.38683	1.99481
117	2.19321	1.7713	0.807631	-0.421906	0.393973	0.517518	3.39162
444	1.58768	1.22708	0.772873	-0.360605	0.461426	0.458074	2.67275
328	2.02365	1.55827	0.770032	-0.465373	0.381606	0.530815	3.57735
61	1.11695	0.857926	0.7681	-0.259019	0.403141	0.537103	3.6689
461	4.13483	3.17083	0.766857	-0.964008	0.497828	0.349388	1.69804
52	6.01646	4.41652	0.734073	-1.59994	0.485735	0.381932	1.95394
68	4.8367	3.5142	0.72657	-1.3225	0.602695	0.294795	1.32181
275	2.77579	1.95365	0.703817	-0.822142	0.474486	0.394374	2.05905
39	4.0441	2.8223	0.697881	-1.2218	0.605605	0.264437	1.13675
390	1.72767	1.19774	0.693269	-0.529931	0.508409	0.41043	2.20124
446	1.27474	0.88364	0.69319	-0.391104	0.411623	0.528256	3.5408
143	1.32754	0.915968	0.689974	-0.411572	0.407025	0.531222	3.58321
6	5.48928	3.75616	0.684273	-1.73311	0.554179	0.348481	1.69128
562	1.19691	0.812909	0.679173	-0.384	0.42053	0.51926	3.41537
475	3.43198	2.2831	0.665241	-1.14888	0.54959	0.337401	1.61012
530	4.39437	2.83755	0.645723	-1.55683	0.687784	0.223583	0.910554
306	1.24364	0.796709	0.640627	-0.44693	0.450908	0.48937	3.03035
175	0.963902	0.615944	0.63901	-0.347959	0.482344	0.459418	2.68726
176	0.725237	0.46187	0.636854	-0.263367	0.545362	0.394512	2.06024
271	1.9118	1.2143	0.63516	-0.697503	0.579197	0.338744	1.61982
72	3.35946	2.13199	0.634624	-1.22746	0.546185	0.39136	2.03319
330	7.63394	4.81523	0.630767	-2.8187	0.36554	0.411875	2.21441
425	3.66202	2.30218	0.628664	-1.35984	0.563755	0.257041	1.09395
44	1.51014	0.93802	0.621149	-0.572117	0.56548	0.368034	1.84144
113	1.4688	0.907389	0.617775	-0.561413	0.429217	0.509816	3.28865
56	5.97786	3.66443	0.612999	-2.31344	0.67181	0.282247	1.24342
478	2.98327	1.77384	0.594597	-1.20942	0.606661	0.312571	1.43775
345	4.77285	2.77081	0.580534	-2.00205	0.66939	0.199278	0.78694
166	1.42029	0.805777	0.567333	-0.614511	0.554194	0.373801	1.88752
45	1.65029	0.927105	0.561783	-0.723185	0.526048	0.415553	2.24825
501	5.93352	3.32209	0.559886	-2.61143	0.720271	0.192237	0.752517
50	2.25421	1.24706	0.553215	-1.00715	0.577602	0.350419	1.70576
55	4.17688	2.27515	0.5447	-1.90173	0.58392	0.295411	1.32573
359	4.31138	2.31667	0.537338	-1.99471	0.718734	0.240269	1
14	4.31138	2.31667	0.537338	-1.99471	0.718734	0.240269	1
37	4.31138	2.31667	0.537338	-1.99471	0.718734	0.240269	1
58	4.31138	2.31667	0.537338	-1.99471	0.718734	0.240269	1
362	4.31138	2.31667	0.537338	-1.99471	0.718734	0.240269	1
367	4.31138	2.31667	0.537338	-1.99471	0.718734	0.240269	1
369	4.31138	2.31667	0.537338	-1.99471	0.718734	0.240269	1
371	4.31138	2.31667	0.537338	-1.99471	0.718734	0.240269	1
372	4.31138	2.31667	0.537338	-1.99471	0.718734	0.240269	1
379	4.31138	2.31667	0.537338	-1.99471	0.718734	0.240269	1
382	4.31138	2.31667	0.537338	-1.99471	0.718734	0.240269	1
384	4.31138	2.31667	0.537338	-1.99471	0.718734	0.240269	1
385	4.31138	2.31667	0.537338	-1.99471	0.718734	0.240269	1
590	4.31138	2.31667	0.537338	-1.99471	0.718734	0.240269	1
591	4.31138	2.31667	0.537338	-1.99471	0.718734	0.240269	1
60	4.31138	2.31667	0.537338	-1.99471	0.718734	0.240269	1
187	4.31138	2.31667	0.537338	-1.99471	0.718734	0.240269	1
375	4.31138	2.31667	0.537338	-1.99471	0.718734	0.240269	1
376	4.31138	2.31667	0.537338	-1.99471	0.718734	0.240269	1
36	4.31138	2.31667	0.537338	-1.99471	0.718734	0.240269	1
59	4.31138	2.31667	0.537338	-1.99471	0.718734	0.240269	1
361	4.31138	2.31667	0.537338	-1.99471	0.718734	0.240269	1
363	4.31138	2.31667	0.537338	-1.99471	0.718734	0.240269	1
364	4.31138	2.31667	0.537338	-1.99471	0.718734	0.240269	1
365	4.31138	2.31667	0.537338	-1.99471	0.718734	0.240269	1
366	4.31138	2.31667	0.537338	-1.99471	0.718734	0.240269	1
368	4.31138	2.31667	0.537338	-1.99471	0.718734	0.240269	1
370	4.31138	2.31667	0.537338	-1.99471	0.718734	0.240269	1
373	4.31138	2.31667	0.537338	-1.99471	0.718734	0.240269	1
374	4.31138	2.31667	0.537338	-1.99471	0.718734	0.240269	1
378	4.31138	2.31667	0.537338	-1.99471	0.718734	0.240269	1
380	4.31138	2.31667	0.537338	-1.99471	0.718734	0.240269	1
381	4.31138	2.31667	0.537338	-1.99471	0.718734	0.240269	1
383	4.31138	2.31667	0.537338	-1.99471	0.718734	0.240269	1
377	4.31138	2.31667	0.537338	-1.99471	0.718734	0.240269	1
38	4.31138	2.31667	0.537338	-1.99471	0.718734	0.240269	1
360	4.31138	2.31667	0.537338	-1.99471	0.718734	0.240269	1
35	4.31138	2.31667	0.537338	-1.99471	0.718734	0.240269	1
13	4.31138	2.31667	0.537338	-1.99471	0.718734	0.240269	1
358	4.31138	2.31667	0.537338	-1.99471	0.718734	0.240269	1
16	2.55725	1.36932	0.535464	-1.18794	0.579689	0.36768	1.83864
569	1.66876	0.887446	0.5318	-0.781314	0.621756	0.316796	1.46619
589	6.1755	3.25728	0.527452	-2.91822	0.772703	0.137834	0.50551
119	3.89709	2.0382	0.523006	-1.85889	0.50087	0.393324	2.05001
173	1.42279	0.741816	0.521381	-0.680975	0.625662	0.308748	1.41231
155	2.4549	1.26835	0.51666	-1.18655	0.47279	0.451211	2.59979
222	1.99009	1.02508	0.51509	-0.965015	0.665612	0.259602	1.10868
2	5.18608	2.64843	0.510681	-2.53765	0.697244	0.184361	0.714718
587	2.70039	1.351	0.500297	-1.34939	0.533213	0.392091	2.03944
202	4.16288	2.06498	0.496047	-2.09789	0.541191	0.336057	1.60046
181	3.33571	1.62	0.485654	-1.71571	0.712202	0.204196	0.811339
41	2.80253	1.35691	0.484174	-1.44562	0.691696	0.22918	0.940128
139	3.03849	1.46583	0.482418	-1.57267	0.566867	0.340383	1.63169
122	0.9916	0.476423	0.480459	-0.515177	0.58817	0.356138	1.74899
40	4.70488	2.23565	0.475177	-2.46923	0.752446	0.144946	0.536012
309	3.4962	1.62089	0.463615	-1.87531	0.622109	0.292739	1.30877
12	1.35802	0.627049	0.461738	-0.73097	0.525058	0.4188	2.27848
152	1.65545	0.764028	0.461524	-0.89142	0.645019	0.29599	1.32942
407	1.63633	0.750372	0.458571	-0.885954	0.651765	0.28938	1.28764
93	2.27449	1.03359	0.454428	-1.2409	0.572084	0.378181	1.92309
158	5.18496	2.3261	0.448624	-2.85886	0.695093	0.202956	0.80516
274	1.82348	0.805181	0.441563	-1.0183	0.656015	0.283347	1.25018
512	2.38083	1.04968	0.440888	-1.33115	0.565494	0.361562	1.79071
261	2.03602	0.890194	0.437223	-1.14582	0.615034	0.320842	1.49377
109	1.22888	0.53055	0.431733	-0.698334	0.713847	0.232334	0.956982
297	4.06265	1.7113	0.421227	-2.35135	0.582115	0.327676	1.54109
310	1.58731	0.664729	0.418777	-0.922579	0.680127	0.263048	1.12865
399	1.22478	0.512579	0.418508	-0.712199	0.716993	0.22943	0.941456
312	2.59759	1.0789	0.415346	-1.51869	0.484034	0.455577	2.64599
76	3.8453	1.57592	0.409829	-2.26938	0.764207	0.138664	0.509041
19	1.50164	0.614446	0.409182	-0.887198	0.596821	0.35081	1.70869
253	1.80769	0.723399	0.400179	-1.08429	0.724876	0.216826	0.875418
250	1.93431	0.773017	0.399635	-1.16129	0.695779	0.248496	1.04557
200	6.08762	2.42969	0.39912	-3.65793	0.641013	0.225266	0.9194
423	1.17253	0.466626	0.397964	-0.705907	0.617866	0.328843	1.54927
112	1.23792	0.492496	0.39784	-0.745428	0.612371	0.334949	1.59253
23	4.20591	1.65316	0.393055	-2.55276	0.576522	0.37457	1.89373
201	1.31932	0.517085	0.391933	-0.802233	0.739082	0.211394	0.847609
514	1.75058	0.684851	0.391214	-1.06573	0.67363	0.26838	1.15992
333	1.18123	0.457322	0.387158	-0.723907	0.751264	0.199162	0.786366
81	0.611863	0.236204	0.38604	-0.375659	0.688235	0.241699	1.00785
43	3.79786	1.46488	0.385712	-2.33298	0.710269	0.209793	0.839487
439	1.42667	0.547653	0.383867	-0.879021	0.713459	0.23356	0.963569
513	2.63983	1.00028	0.37892	-1.63954	0.622161	0.309415	1.41673
18	4.73563	1.78517	0.376965	-2.95046	0.585608	0.349904	1.7019
323	2.39508	0.901111	0.376234	-1.49397	0.676981	0.256984	1.09363
273	1.1984	0.446087	0.372235	-0.752314	0.765124	0.186963	0.727123
20	3.39884	1.2543	0.369039	-2.14454	0.703938	0.229869	0.943794
397	0.612143	0.225881	0.369	-0.386262	0.701494	0.229258	0.940543
436	3.89834	1.40639	0.360767	-2.49195	0.782709	0.150209	0.558918
237	0.600457	0.216378	0.360354	-0.38408	0.710693	0.219794	0.890777
515	1.57577	0.565206	0.358685	-1.01057	0.627174	0.326462	1.53262
244	1.59657	0.571952	0.358238	-1.02462	0.619272	0.330258	1.55922
294	1.50068	0.531558	0.354212	-0.969121	0.750151	0.2017	0.798916
257	2.71763	0.948351	0.348962	-1.76928	0.682442	0.253279	1.07251
167	1.13272	0.395164	0.348862	-0.73756	0.677163	0.271719	1.17973
246	3.3931	1.18364	0.348837	-2.20946	0.676945	0.257303	1.09546
8	5.3854	1.87269	0.347734	-3.51271	0.749982	0.185947	0.722267
529	1.46695	0.505684	0.344719	-0.961262	0.624388	0.32449	1.51891
586	3.00224	1.02842	0.342551	-1.97382	0.770584	0.170066	0.647943
447	2.07271	0.702309	0.338837	-1.3704	0.71562	0.231884	0.95457
159	0.623721	0.20957	0.335999	-0.414152	0.718443	0.212302	0.852229
481	4.64998	1.56165	0.33584	-3.08833	0.711483	0.217789	0.88039
350	2.55748	0.855464	0.334495	-1.70201	0.66436	0.271674	1.17946
576	7.25007	2.42407	0.334351	-4.826	0.687726	0.194743	0.764697
97	4.19205	1.39594	0.332997	-2.79611	0.716314	0.197474	0.778058
141	2.69949	0.893862	0.331122	-1.80563	0.679548	0.263455	1.13102
101	0.723462	0.237235	0.327916	-0.486228	0.718214	0.218927	0.886278
554	1.46989	0.479521	0.326229	-0.990369	0.760967	0.191403	0.74848
4	4.51084	1.43438	0.317985	-3.07646	0.832004	0.120101	0.431597
54	5.06875	1.60435	0.316518	-3.4644	0.80833	0.121555	0.437543
327	1.62185	0.51096	0.315047	-1.11089	0.771671	0.182938	0.707964
336	2.11924	0.665726	0.314134	-1.45351	0.73925	0.218534	0.884244
259	2.24772	0.700493	0.311646	-1.54723	0.68637	0.26462	1.13782
235	0.612775	0.190815	0.311395	-0.42196	0.73355	0.196072	0.771189
291	0.679687	0.211002	0.31044	-0.468685	0.736105	0.199425	0.787664
335	4.31227	1.33291	0.309096	-2.97936	0.706284	0.21379	0.859829
577	0.685009	0.211577	0.308868	-0.473432	0.73622	0.199476	0.787915
186	2.24243	0.690316	0.307843	-1.55212	0.682626	0.269622	1.16727
438	1.39518	0.429079	0.307545	-0.966097	0.796637	0.160447	0.604292
148	2.10544	0.645196	0.306443	-1.46024	0.711361	0.235631	0.974749
149	2.21688	0.672612	0.303405	-1.54427	0.717186	0.230622	0.947817
305	1.43203	0.431531	0.301341	-1.0005	0.792865	0.163621	0.618582
565	2.79428	0.841628	0.301197	-1.95265	0.731353	0.213696	0.859348
405	1.59058	0.475894	0.299194	-1.11469	0.777531	0.177729	0.683449
79	1.80233	0.527786	0.292835	-1.27455	0.787836	0.1699	0.64718
500	3.19916	0.929703	0.290608	-2.26946	0.684727	0.25918	1.10625
334	4.4205	1.27821	0.289156	-3.14228	0.676715	0.239739	0.997101
507	2.24556	0.646938	0.288097	-1.59862	0.644921	0.306802	1.39947
534	2.67852	0.763084	0.284891	-1.91543	0.802495	0.148133	0.549847
130	1.52306	0.427615	0.280761	-1.09544	0.814839	0.145278	0.537448
347	5.23566	1.46607	0.280016	-3.76959	0.820775	0.0970309	0.339782
324	1.82247	0.503086	0.276046	-1.31939	0.719934	0.238634	0.991061
5	4.41736	1.20873	0.273631	-3.20864	0.733981	0.212225	0.851839
197	2.71553	0.742581	0.273457	-1.97295	0.846518	0.109965	0.390671
283	1.96889	0.534521	0.271483	-1.43437	0.803528	0.156538	0.586836
502	4.30021	1.15665	0.268976	-3.14356	0.802147	0.139963	0.514585
307	5.37156	1.44113	0.268289	-3.93043	0.727814	0.17648	0.677616
248	1.57066	0.420431	0.267678	-1.15023	0.82506	0.136639	0.500434
393	1.6324	0.435379	0.266711	-1.19702	0.821403	0.140044	0.514934
452	3.8142	0.981503	0.257328	-2.8327	0.667506	0.282165	1.24292
242	2.52383	0.647564	0.25658	-1.87626	0.856973	0.105764	0.37398
292	2.40323	0.615011	0.255911	-1.78821	0.658138	0.296141	1.33038
10	5.8544	1.49504	0.255371	-4.35936	0.818376	0.146085	0.540948
286	5.02083	1.27852	0.254643	-3.74231	0.850835	0.0915417	0.318623
427	4.7725	1.21349	0.254268	-3.55901	0.860355	0.0890938	0.309269
265	2.73195	0.687966	0.251822	-2.04398	0.857175	0.105079	0.371272
582	1.68755	0.419387	0.248518	-1.26816	0.826841	0.135353	0.494985
331	1.74436	0.425567	0.243968	-1.31879	0.822459	0.139352	0.511977
357	1.79977	0.437355	0.243005	-1.36242	0.836253	0.127709	0.462939
245	2.95804	0.716248	0.242136	-2.24179	0.854301	0.111114	0.395261
189	3.05157	0.736673	0.241408	-2.3149	0.864606	0.0999163	0.351007
129	2.4592	0.590723	0.24021	-1.86847	0.797702	0.16114	0.607403
491	1.79676	0.431133	0.239951	-1.36562	0.824025	0.139329	0.511878
178	2.82263	0.658709	0.233367	-2.16393	0.800053	0.159711	0.600993
426	2.73568	0.637575	0.233059	-2.0981	0.804464	0.156248	0.585547
191	1.78271	0.412195	0.231218	-1.37051	0.861133	0.107764	0.381907
432	1.89271	0.436056	0.230388	-1.45665	0.838379	0.126584	0.458269
240	2.28249	0.519766	0.227719	-1.76272	0.870049	0.0976578	0.342215
550	2.93706	0.66334	0.225851	-2.27372	0.837206	0.122279	0.440514
547	0.996961	0.224698	0.225383	-0.772263	0.778823	0.170176	0.64845
410	1.95473	0.440212	0.225203	-1.51452	0.843873	0.12194	0.439122
207	3.39093	0.753108	0.222095	-2.63782	0.864017	0.0975506	0.341798
190	3.38985	0.752603	0.222016	-2.63725	0.884459	0.0795368	0.273227
346	3.42559	0.759166	0.221616	-2.66642	0.856548	0.106242	0.375872
254	2.38287	0.518106	0.217429	-1.86476	0.853766	0.112892	0.402391
400	2.91025	0.627641	0.215665	-2.28261	0.806863	0.154414	0.577419
3	7.07535	1.52567	0.215632	-5.54968	0.889163	0.0587223	0.197264
210	3.38994	0.726587	0.214336	-2.66336	0.821307	0.138573	0.508654
521	2.9859	0.63776	0.213591	-2.34814	0.803172	0.156427	0.586344
389	2.89023	0.608208	0.210436	-2.28202	0.794728	0.167849	0.637792
219	3.16899	0.66546	0.209991	-2.50353	0.807486	0.152394	0.568507
251	2.21857	0.465554	0.209844	-1.75302	0.900748	0.0732406	0.249889
428	4.33959	0.909379	0.209554	-3.43021	0.878317	0.080635	0.277331
495	3.26775	0.679501	0.207942	-2.58825	0.820538	0.141259	0.520137
517	6.19557	1.28382	0.207216	-4.91175	0.796295	0.14165	0.521812
95	2.58632	0.532106	0.205739	-2.05421	0.851635	0.116687	0.417706
285	2.0314	0.41455	0.204071	-1.61685	0.917333	0.0602077	0.202574
311	9.3947	1.90571	0.20285	-7.48899	0.901682	0.0344212	0.11272
120	2.45826	0.497088	0.202211	-1.96117	0.850951	0.116505	0.416968
142	1.80651	0.364498	0.201769	-1.44201	0.8022	0.162561	0.613797
409	2.27611	0.457116	0.200832	-1.81899	0.902412	0.0724711	0.247059
337	2.90762	0.583203	0.200578	-2.32441	0.774799	0.186996	0.727283
137	2.44979	0.484587	0.197808	-1.9652	0.855761	0.112578	0.40113
124	2.70234	0.526469	0.19482	-2.17587	0.882051	0.0892561	0.309888
455	3.30184	0.637936	0.193206	-2.6639	0.839795	0.125545	0.453968
264	1.03032	0.197069	0.191269	-0.833256	0.899179	0.0743186	0.253862
314	8.16111	1.54484	0.189293	-6.61627	0.85559	0.0842845	0.291038
561	3.68626	0.691966	0.187715	-2.99429	0.891614	0.0777738	0.26666
170	6.19533	1.16117	0.187426	-5.03417	0.906029	0.0589639	0.198126
434	3.49267	0.654557	0.187409	-2.83811	0.901909	0.0727197	0.247972
469	5.61551	1.04167	0.185498	-4.57385	0.8324	0.114781	0.409998
356	1.07779	0.199798	0.185377	-0.877995	0.806442	0.145176	0.537006
300	0.998026	0.181202	0.181561	-0.816824	0.81373	0.136192	0.498538
284	3.60829	0.649059	0.17988	-2.95923	0.902577	0.0704964	0.239816
29	3.80901	0.684474	0.179698	-3.12454	0.689473	0.269067	1.16398
224	3.68968	0.654916	0.1775	-3.03476	0.944427	0.0375185	0.123258
118	4.18479	0.738458	0.176462	-3.44633	0.925323	0.0494539	0.164509
47	5.04322	0.889465	0.176369	-4.15375	0.892326	0.0691616	0.234938
403	3.11183	0.548311	0.176202	-2.56352	0.803263	0.171992	0.656804
510	2.51762	0.442078	0.175594	-2.07554	0.866264	0.104461	0.368835
78	1.46707	0.257489	0.175512	-1.20958	0.883971	0.0906101	0.315057
230	0.972238	0.170573	0.175444	-0.801665	0.820849	0.128846	0.467669
140	3.95633	0.681908	0.172359	-3.27443	0.856758	0.111281	0.395929
252	1.08261	0.186035	0.17184	-0.896573	0.817414	0.134582	0.491727
440	1.10505	0.187105	0.169318	-0.917949	0.817526	0.134705	0.492247
509	3.96925	0.671052	0.169062	-3.2982	0.933424	0.0442354	0.146346
31	4.13135	0.695687	0.168392	-3.43567	0.908763	0.06448	0.217939
392	2.79198	0.467067	0.167289	-2.32491	0.871912	0.0999849	0.351275
353	3.17687	0.528854	0.16647	-2.64802	0.91985	0.0579944	0.194668
499	4.06962	0.666366	0.163742	-3.40325	0.699613	0.258945	1.10489
391	3.75044	0.614103	0.163741	-3.13634	0.864631	0.105247	0.371937
270	3.17593	0.519375	0.163535	-2.65655	0.922136	0.0564629	0.18922
102	3.08105	0.50226	0.163015	-2.5788	0.930666	0.050488	0.168132
281	4.06787	0.660267	0.162313	-3.4076	0.701897	0.256935	1.09335
301	4.42293	0.717759	0.162281	-3.70517	0.913897	0.0603559	0.203104
304	2.82254	0.457581	0.162117	-2.36496	0.947449	0.0374297	0.122955
90	2.89477	0.469091	0.162048	-2.42568	0.930658	0.0501607	0.166985
465	6.11281	0.985574	0.161231	-5.12724	0.885176	0.0745966	0.254889
414	2.52034	0.40353	0.160109	-2.11681	0.890356	0.0844869	0.291802
185	2.90041	0.463796	0.159907	-2.43661	0.922705	0.0566599	0.18992
255	2.97324	0.472367	0.158873	-2.50088	0.857074	0.115648	0.413499
386	4.53682	0.702516	0.154848	-3.8343	0.957212	0.0253885	0.0823698
234	3.90463	0.599142	0.153444	-3.30549	0.906478	0.0709821	0.241595
568	1.3014	0.199062	0.15296	-1.10234	0.821457	0.133983	0.4892
308	8.07372	1.22495	0.15172	-6.84878	0.902772	0.0370993	0.121828
75	7.31754	1.10927	0.15159	-6.20827	0.892842	0.0647019	0.218741
277	5.20594	0.787767	0.151321	-4.41817	0.762686	0.200664	0.793786
135	1.42922	0.216051	0.151167	-1.21317	0.824449	0.134335	0.490686
179	2.96159	0.447415	0.151073	-2.51417	0.892482	0.0834221	0.287789
471	2.74723	0.408173	0.148576	-2.33906	0.89149	0.0836884	0.288792
287	1.3475	0.199187	0.14782	-1.14831	0.9176	0.060899	0.20505
433	3.16393	0.460107	0.145423	-2.70382	0.943182	0.0406114	0.133849
430	3.06603	0.445457	0.145288	-2.62057	0.881753	0.0919807	0.320305
209	2.84299	0.412749	0.145182	-2.43024	0.942661	0.0417261	0.137683
321	2.96963	0.430618	0.145007	-2.53901	0.899725	0.0774364	0.265407
80	3.54587	0.513853	0.144916	-3.03202	0.877032	0.0961803	0.336486
348	3.18549	0.46049	0.144559	-2.725	0.947109	0.0376791	0.123807
351	1.34268	0.193982	0.144474	-1.1487	0.921677	0.05748	0.192836
221	2.96814	0.426928	0.143837	-2.54121	0.90117	0.0762242	0.260909
435	3.5145	0.504348	0.143505	-3.01015	0.932889	0.0486029	0.161534
88	3.41645	0.490076	0.143446	-2.92637	0.886762	0.0891124	0.30934
579	1.53413	0.218876	0.142671	-1.31525	0.824926	0.134333	0.490676
473	1.27211	0.181395	0.142594	-1.09071	0.920252	0.0578919	0.194303
217	3.31113	0.471639	0.142441	-2.83949	0.93198	0.0491974	0.163612
42	5.69523	0.810729	0.142352	-4.8845	0.946774	0.0339599	0.111156
555	1.02546	0.14591	0.142288	-0.87955	0.84322	0.107793	0.38202
174	1.40594	0.198972	0.141522	-1.20697	0.918542	0.0603397	0.203046
319	7.76792	1.09455	0.140907	-6.67337	0.941642	0.0204782	0.0661058
279	6.29827	0.887257	0.140873	-5.41102	0.928946	0.0434064	0.143479
506	3.81372	0.534453	0.14014	-3.27926	0.9614	0.0248596	0.08061
462	1.44763	0.201825	0.139417	-1.24581	0.919161	0.0598207	0.201189
134	3.04013	0.41867	0.137715	-2.62146	0.905232	0.0731198	0.249444
204	4.95171	0.680532	0.137434	-4.27118	0.734201	0.227995	0.933829
150	1.38276	0.189334	0.136925	-1.19342	0.925328	0.0545617	0.182481
282	3.32507	0.454904	0.13681	-2.87017	0.890828	0.0847864	0.292932
487	1.47656	0.200098	0.135517	-1.27646	0.916907	0.0615704	0.207459
563	3.1803	0.428938	0.134873	-2.75137	0.943852	0.0407216	0.134228
459	3.43468	0.46278	0.134737	-2.9719	0.917299	0.063383	0.21398
422	1.77737	0.238507	0.134191	-1.53886	0.907465	0.0705915	0.240164
151	3.51709	0.468638	0.133246	-3.04845	0.902038	0.0754299	0.257968
154	3.77844	0.499256	0.132133	-3.27919	0.902005	0.0749607	0.256233
429	5.50739	0.722649	0.131214	-4.78474	0.970605	0.0165642	0.0532583
313	3.82365	0.499772	0.130706	-3.32387	0.938119	0.0463853	0.153805
411	3.66757	0.478966	0.130595	-3.18861	0.94427	0.0403998	0.133122
249	7.81272	1.01774	0.130268	-6.79498	0.932267	0.0308401	0.10062
280	3.53922	0.460142	0.130012	-3.07907	0.893736	0.0824994	0.28432
320	5.69818	0.735617	0.129097	-4.96256	0.958063	0.0264235	0.085819
460	5.08124	0.653175	0.128546	-4.42806	0.908512	0.0653669	0.221146
195	5.14811	0.658949	0.127998	-4.48916	0.933845	0.0469275	0.155691
162	5.41147	0.690929	0.127678	-4.72055	0.918117	0.0584872	0.196425
525	5.01879	0.640328	0.127586	-4.37846	0.936063	0.0451187	0.149407
299	3.1792	0.40283	0.126708	-2.77637	0.953371	0.0331733	0.108493
106	4.00533	0.505899	0.126306	-3.49943	0.946894	0.0378343	0.124336
84	3.75275	0.473545	0.126186	-3.27921	0.950754	0.0351551	0.115211
511	1.63619	0.205064	0.125331	-1.43112	0.919476	0.0599042	0.201487
441	1.62225	0.202533	0.124847	-1.41972	0.913225	0.0642502	0.217109
203	7.48945	0.934215	0.124738	-6.55523	0.930273	0.0399725	0.131656
464	6.78463	0.840652	0.123905	-5.94397	0.899943	0.0724022	0.246805
216	3.39022	0.4199	0.123856	-2.97032	0.939257	0.0465792	0.154479
57	4.61159	0.570757	0.123766	-4.04083	0.926357	0.0575371	0.19304
520	6.2061	0.764349	0.123161	-5.44175	0.939906	0.0405684	0.133702
180	1.43656	0.174314	0.121341	-1.26225	0.85397	0.106355	0.376319
573	6.62728	0.800568	0.120799	-5.82672	0.940682	0.0395041	0.13005
30	8.78325	1.05377	0.119975	-7.72948	0.889719	0.0669008	0.226708
558	3.67391	0.440131	0.119799	-3.23378	0.975424	0.01617	0.05197
163	1.54064	0.183109	0.118852	-1.35753	0.934015	0.0489608	0.162784
493	6.06831	0.720397	0.118715	-5.34792	0.941345	0.038662	0.127166
522	3.69554	0.438187	0.118572	-3.25735	0.953339	0.0332786	0.108849
488	3.80264	0.450455	0.118459	-3.35218	0.900173	0.0772031	0.26454
27	9.5455	1.1164	0.116956	-8.42909	0.853109	0.100822	0.354544
206	1.58575	0.183939	0.115995	-1.40181	0.935168	0.0471879	0.156598
172	3.42411	0.395532	0.115514	-3.02858	0.928693	0.0539096	0.180176
94	1.86838	0.215305	0.115236	-1.65307	0.930469	0.0522342	0.174268
533	1.53748	0.176991	0.115117	-1.36049	0.854164	0.10664	0.377449
256	7.99	0.91828	0.114929	-7.07172	0.956137	0.0220563	0.071315
496	1.71296	0.196594	0.114768	-1.51637	0.933477	0.0489626	0.162791
419	1.53017	0.174772	0.114217	-1.3554	0.940509	0.0428748	0.141643
161	1.65212	0.187466	0.11347	-1.46465	0.938024	0.0452507	0.149864
226	1.6875	0.189034	0.112021	-1.49846	0.936626	0.0463473	0.153673
560	3.84896	0.430381	0.111818	-3.41857	0.920977	0.0602571	0.20275
268	1.44185	0.160846	0.111555	-1.281	0.863622	0.0972315	0.34056
518	4.48313	0.496448	0.110737	-3.98668	0.905056	0.0730344	0.24913
523	4.18815	0.46359	0.110691	-3.72456	0.971946	0.019284	0.0621753
449	1.81075	0.200035	0.110471	-1.61072	0.926575	0.054335	0.181679
263	4.1891	0.458361	0.109418	-3.73074	0.940791	0.0453535	0.150221
107	2.02528	0.21647	0.106884	-1.80881	0.930134	0.0524469	0.175017
48	7.61596	0.813282	0.106787	-6.80268	0.937662	0.0446743	0.147866
537	3.83291	0.406741	0.106118	-3.42617	0.928281	0.0543461	0.181718
474	1.55513	0.163961	0.105432	-1.39117	0.863761	0.0976613	0.342228
227	1.76629	0.186045	0.105331	-1.58025	0.936407	0.0465233	0.154285
184	4.55098	0.476943	0.1048	-4.07404	0.981926	0.0113713	0.0363697
325	4.50188	0.457069	0.101528	-4.04481	0.924791	0.060023	0.201912
526	1.54347	0.156668	0.101504	-1.3868	0.868471	0.0931264	0.324705
489	1.96294	0.198375	0.10106	-1.76457	0.936408	0.0469407	0.155737
199	5.47018	0.547627	0.100111	-4.92256	0.973607	0.018729	0.0603517
49	5.41431	0.54113	0.0999444	-4.87318	0.95673	0.0299337	0.0975713
157	2.20243	0.21289	0.0966618	-1.98953	0.961732	0.0276701	0.0899829
583	5.85044	0.560923	0.0958771	-5.28951	0.969222	0.0218495	0.0706316
87	1.88024	0.179973	0.0957184	-1.70027	0.948706	0.0373174	0.122572
448	4.77971	0.456806	0.0955719	-4.3229	0.957548	0.0306732	0.100058
406	4.45383	0.423831	0.0951612	-4.02999	0.986689	0.00847326	0.0270215
220	4.92623	0.464595	0.0943104	-4.46164	0.966684	0.023576	0.0763475
508	3.05109	0.281671	0.0923183	-2.76942	0.942283	0.0435597	0.144009
326	4.61144	0.424553	0.0920651	-4.18689	0.985302	0.00958232	0.0305925
396	5.05964	0.464571	0.0918188	-4.59507	0.965456	0.0245508	0.0795835
267	2.30221	0.208539	0.0905822	-2.09367	0.969064	0.0222238	0.0718691
443	4.87817	0.438484	0.089887	-4.43968	0.976057	0.0168208	0.0540974
457	20.3354	1.82644	0.0898157	-18.509	0.908606	0.044822	0.148378
160	2.06243	0.185132	0.0897637	-1.8773	0.945863	0.0395265	0.130127
544	5.53816	0.493004	0.0890193	-5.04516	0.989981	0.00581304	0.0184883
535	1.852	0.16389	0.0884935	-1.68811	0.957502	0.0305019	0.0994815
100	5.33847	0.470509	0.0881356	-4.86796	0.944688	0.041756	0.137786
413	1.78275	0.156673	0.0878826	-1.62608	0.954206	0.0329419	0.107711
103	5.83394	0.509402	0.087317	-5.32454	0.900266	0.0776429	0.266174
572	5.00099	0.4361	0.0872027	-4.56489	0.940139	0.0454773	0.150651
463	2.00938	0.174852	0.0870177	-1.83453	0.94281	0.0413468	0.136378
295	9.17904	0.786671	0.085703	-8.39237	0.903065	0.0673525	0.228349
214	5.85227	0.491111	0.0839181	-5.36116	0.990121	0.00558322	0.0177533
322	1.9137	0.159176	0.083177	-1.75452	0.956901	0.0306481	0.0999735
183	2.47171	0.205535	0.0831548	-2.26618	0.971886	0.0199747	0.0644474
494	5.80319	0.480387	0.0827799	-5.3228	0.967157	0.0230505	0.0746055
51	11.4825	0.948335	0.0825899	-10.5341	0.924874	0.0461793	0.153089
196	4.68657	0.386457	0.0824607	-4.30011	0.976908	0.0162493	0.052229
352	8.71859	0.714711	0.0819755	-8.00388	0.913652	0.0657829	0.222653
424	6.17203	0.500429	0.0810801	-5.6716	0.974308	0.0177417	0.0571126
89	2.63179	0.211679	0.0804315	-2.42011	0.971962	0.0205607	0.0663777
578	5.57145	0.445427	0.079948	-5.12603	0.966975	0.0237995	0.0770889
223	2.48768	0.198341	0.0797292	-2.28934	0.953616	0.0340835	0.111575
136	2.24182	0.175743	0.0783929	-2.06608	0.976172	0.0166788	0.053633
536	6.17661	0.482948	0.0781898	-5.69366	0.991779	0.00478259	0.0151952
121	8.98936	0.701051	0.0779867	-8.28831	0.917557	0.0624621	0.210664
504	2.08532	0.161478	0.0774356	-1.92384	0.957769	0.0301139	0.0981769
138	2.4055	0.185445	0.0770921	-2.22006	0.977633	0.0156776	0.0503623
165	6.53677	0.501083	0.0766561	-6.03569	0.988519	0.00704291	0.0224277
208	2.33723	0.175406	0.0750487	-2.16182	0.976271	0.0166174	0.0534321
466	2.68715	0.200387	0.0745722	-2.48676	0.9573	0.0313618	0.102377
472	2.7146	0.201927	0.0743854	-2.51267	0.953773	0.0340359	0.111414
99	2.57909	0.191799	0.0743667	-2.38729	0.977028	0.0161896	0.0520341
218	5.51728	0.410251	0.0743575	-5.10703	0.975653	0.017169	0.0552367
241	2.48183	0.179167	0.0721914	-2.30267	0.977482	0.0158096	0.0507932
171	2.51684	0.181023	0.0719248	-2.33582	0.961573	0.0280865	0.0913762
570	7.2141	0.51094	0.0708253	-6.70315	0.986739	0.00901696	0.0287711
236	2.58875	0.182248	0.0703998	-2.40651	0.960801	0.0286731	0.0933407
22	14.6511	1.01835	0.0695068	-13.6327	0.911585	0.0600405	0.201975
497	6.17843	0.420872	0.0681195	-5.75756	0.992657	0.00465124	0.014776
85	2.60067	0.176902	0.0680219	-2.42376	0.962287	0.02767	0.0899826
133	2.51111	0.170777	0.0680084	-2.34034	0.981587	0.0127938	0.0409784
272	10.243	0.691937	0.0675522	-9.55107	0.960805	0.0264867	0.0860299
566	2.76451	0.183913	0.0665264	-2.5806	0.961988	0.0278344	0.0905324
92	2.97744	0.197588	0.0663617	-2.77985	0.981692	0.0128377	0.0411206
132	2.94997	0.195331	0.0662146	-2.75464	0.982928	0.0118941	0.0380619
127	2.27111	0.150314	0.0661854	-2.1208	0.982757	0.0117936	0.0377364
126	11.8196	0.771227	0.06525	-11.0483	0.979618	0.0101155	0.0323121
458	14.0794	0.915061	0.0649928	-13.1644	0.928915	0.0473716	0.157238
233	2.79795	0.178293	0.0637228	-2.61966	0.984647	0.0105957	0.0338625
114	3.56231	0.22597	0.0634336	-3.33634	0.988467	0.00774503	0.024681
482	3.24333	0.204734	0.0631245	-3.03859	0.958006	0.0309181	0.100882
74	2.58818	0.161687	0.0624713	-2.42649	0.966619	0.0238134	0.077135
213	2.67615	0.16712	0.062448	-2.50903	0.96706	0.0237837	0.0770364
192	2.39603	0.148532	0.0619909	-2.2475	0.985111	0.0101511	0.032427
144	11.6729	0.722043	0.0618562	-10.9509	0.986126	0.00719206	0.0229061
401	2.57373	0.158188	0.0614627	-2.41554	0.983	0.0117121	0.0374726
477	2.67241	0.162527	0.0608167	-2.50988	0.969021	0.0221213	0.07153
303	2.44459	0.148206	0.0606263	-2.29638	0.98566	0.00976529	0.0311824
574	2.63788	0.156994	0.0595152	-2.48089	0.969902	0.0215173	0.069534
564	3.04184	0.180841	0.0594511	-2.861	0.982734	0.0120447	0.0385498
567	2.70209	0.159311	0.0589584	-2.54278	0.988145	0.00808558	0.025775
228	2.42089	0.142262	0.0587644	-2.27863	0.973555	0.0185544	0.0597782
33	11.1749	0.655686	0.0586747	-10.5193	0.940183	0.0474108	0.157374
110	13.9807	0.815947	0.0583625	-13.1647	0.976473	0.0112666	0.0360309
354	2.5744	0.150083	0.0582981	-2.42432	0.984564	0.010554	0.0337277
123	3.14482	0.180216	0.0573057	-2.96461	0.987795	0.00921197	0.0293991
86	7.99345	0.457206	0.0571975	-7.53625	0.921384	0.0639513	0.21603
437	2.9453	0.168179	0.057101	-2.77712	0.98752	0.00855696	0.0272907
543	2.89239	0.165115	0.0570861	-2.72727	0.992792	0.00471213	0.0149703
238	2.89948	0.165097	0.0569402	-2.73439	0.971337	0.0205533	0.0663535
77	3.96007	0.225219	0.0568725	-3.73486	0.908737	0.0704056	0.239484
104	3.95771	0.223294	0.05642	-3.73441	0.909518	0.069702	0.236911
105	3.61397	0.202667	0.0560787	-3.4113	0.985614	0.010134	0.0323717
198	2.73621	0.153175	0.0559806	-2.58304	0.988551	0.00778544	0.0248108
516	11.3807	0.634785	0.0557773	-10.7459	0.988264	0.00690005	0.0219696
168	2.81007	0.153499	0.0546246	-2.65657	0.987866	0.00836491	0.026673
278	2.85247	0.155699	0.0545841	-2.69677	0.975202	0.0176892	0.0569405
531	3.35526	0.182147	0.0542868	-3.17312	0.984364	0.0108731	0.0347589
243	3.6222	0.196237	0.0541762	-3.42596	0.971698	0.0205955	0.0664925
225	3.2359	0.174809	0.0540219	-3.06109	0.98772	0.00849672	0.0270969
211	2.56293	0.138297	0.0539605	-2.42464	0.975431	0.0171382	0.0551361
302	3.58586	0.191023	0.0532711	-3.39483	0.991397	0.00580542	0.018464
316	3.69509	0.196	0.0530434	-3.49909	0.973014	0.019614	0.0632603
417	2.96178	0.156937	0.0529873	-2.80484	0.97532	0.0176246	0.0567288
96	4.10321	0.217413	0.052986	-3.8858	0.987921	0.00909848	0.0290336
498	3.33151	0.174892	0.0524964	-3.15662	0.984714	0.0106465	0.0340265
456	3.93923	0.206251	0.0523583	-3.73298	0.916605	0.0633143	0.213732
545	3.93847	0.205673	0.0522217	-3.73279	0.916838	0.0631042	0.212975
575	3.93847	0.205673	0.0522217	-3.73279	0.916838	0.0631042	0.212975
215	3.93771	0.205092	0.0520842	-3.73262	0.917073	0.0628927	0.212214
415	2.95751	0.153676	0.0519612	-2.80383	0.990071	0.0067231	0.0214024
398	3.93626	0.203989	0.0518231	-3.73227	0.917518	0.0624915	0.21077
418	3.93626	0.203989	0.0518231	-3.73227	0.917518	0.0624915	0.21077
431	3.93626	0.203989	0.0518231	-3.73227	0.917518	0.0624915	0.21077
153	3.41789	0.176872	0.0517488	-3.24102	0.990081	0.00676776	0.0215455
205	3.93476	0.202848	0.0515529	-3.73191	0.917978	0.0620766	0.209278
231	3.93476	0.202848	0.0515529	-3.73191	0.917978	0.0620766	0.209278
262	3.93476	0.202848	0.0515529	-3.73191	0.917978	0.0620766	0.209278
290	3.93476	0.202848	0.0515529	-3.73191	0.917978	0.0620766	0.209278
83	3.36877	0.171352	0.0508649	-3.19742	0.987367	0.00874071	0.0278819
276	3.49899	0.177586	0.0507534	-3.32141	0.989278	0.00738077	0.0235116
146	3.41295	0.172888	0.0506565	-3.24006	0.990235	0.00666727	0.0212235
108	3.19703	0.161901	0.050641	-3.03513	0.978119	0.0156976	0.0504276
177	2.88918	0.146237	0.0506156	-2.74294	0.990265	0.00658126	0.0209478
194	3.56137	0.18	0.0505423	-3.38137	0.988105	0.00824211	0.0262782
580	3.41116	0.172204	0.0504826	-3.23896	0.987588	0.00856063	0.0273025
260	2.8483	0.143471	0.0503708	-2.70483	0.978442	0.0151444	0.0486232
232	3.25363	0.162526	0.0499522	-3.09111	0.974179	0.018431	0.0593733
293	3.06283	0.152963	0.0499419	-2.90986	0.976723	0.0165498	0.0532113
125	3.29132	0.164222	0.0498956	-3.12709	0.994089	0.00384652	0.0122097
490	3.706	0.184768	0.0498564	-3.52124	0.968805	0.0227276	0.073536
539	3.72902	0.183204	0.0491293	-3.54582	0.986014	0.00975725	0.0311565
156	11.0845	0.540396	0.0487526	-10.5441	0.992715	0.00387243	0.0122923
454	3.56353	0.17333	0.0486399	-3.3902	0.988331	0.00801389	0.0255447
538	3.07681	0.149224	0.0484994	-2.92759	0.988231	0.00802345	0.0255754
480	3.88797	0.188556	0.0484973	-3.69941	0.984373	0.0108357	0.0346378
288	3.02518	0.146425	0.0484021	-2.87876	0.991401	0.00580209	0.0184533
549	4.27011	0.201484	0.0471848	-4.06862	0.971759	0.02062	0.0665732
98	3.7929	0.17713	0.0467005	-3.61577	0.990718	0.00636596	0.0202582
82	3.65049	0.168977	0.0462887	-3.48151	0.988798	0.00772045	0.024602
453	3.84036	0.177221	0.046147	-3.66314	0.994467	0.00359413	0.0114057
258	3.20664	0.147849	0.0461072	-3.05879	0.981667	0.0128887	0.0412864
387	14.8796	0.67561	0.045405	-14.204	0.987737	0.00709901	0.0226076
532	2.89737	0.130236	0.0449497	-2.76714	0.97942	0.0140609	0.0450949
412	3.61548	0.161943	0.0447916	-3.45354	0.992595	0.00504801	0.0160428
169	3.26146	0.146002	0.0447657	-3.11546	0.990454	0.00656835	0.0209065
349	4.30579	0.191508	0.0444769	-4.11428	0.991548	0.00577138	0.0183551
147	3.89468	0.172184	0.04421	-3.72249	0.991697	0.00564445	0.0179491
557	3.89994	0.170295	0.0436659	-3.72965	0.995162	0.00314103	0.00996325
188	4.00275	0.174595	0.0436187	-3.82815	0.985156	0.0102837	0.0328549
476	4.1366	0.176331	0.042627	-3.96027	0.995041	0.0033495	0.0106267
541	3.1228	0.130768	0.0418752	-2.99204	0.979705	0.0138477	0.0444015
445	3.98006	0.166216	0.0417621	-3.81384	0.977489	0.0160739	0.0516562
115	4.30065	0.178389	0.0414796	-4.12226	0.979753	0.014622	0.046921
404	5.10346	0.208214	0.0407985	-4.89525	0.99701	0.00187333	0.00593461
182	4.22633	0.170298	0.0402944	-4.05603	0.992307	0.00527332	0.0167627
239	4.27311	0.170822	0.0399761	-4.10228	0.992025	0.00547358	0.0174027
408	3.68373	0.145314	0.0394475	-3.53841	0.982402	0.0123141	0.0394228
420	4.33579	0.169737	0.0391479	-4.16605	0.9979	0.00130608	0.00413523
559	5.11651	0.196006	0.0383086	-4.9205	0.991835	0.00557319	0.0177212
524	4.83923	0.183005	0.037817	-4.65623	0.998207	0.00109154	0.00345522
402	3.90356	0.147211	0.0377121	-3.75635	0.993075	0.00469233	0.0149071
269	4.57925	0.171806	0.0375184	-4.40744	0.997724	0.00142938	0.00452617
548	4.15638	0.155426	0.0373944	-4.00096	0.980677	0.0136744	0.0438381
519	11.801	0.43164	0.0365765	-11.3694	0.99348	0.00418171	0.0132781
470	5.29764	0.192618	0.0363592	-5.10502	0.999072	0.000509245	0.00161106
552	14.673	0.529644	0.0360965	-14.1434	0.99781	0.00106781	0.00338003
289	4.31125	0.154106	0.0357451	-4.15714	0.995112	0.00327566	0.0103917
542	4.14807	0.148213	0.0357305	-3.99986	0.982231	0.0124603	0.0398967
442	5.36416	0.186779	0.0348198	-5.17738	0.997897	0.00131261	0.00415594
451	5.52788	0.191266	0.0346003	-5.33661	0.993244	0.00463682	0.0147299
394	4.37469	0.15129	0.0345831	-4.2234	0.994417	0.00377697	0.0119881
528	4.83446	0.162598	0.0336331	-4.67186	0.993306	0.00456547	0.0145022
317	4.48024	0.150341	0.0335564	-4.3299	0.998082	0.00121233	0.00383806
355	4.48431	0.149231	0.0332785	-4.33508	0.99847	0.000957387	0.00303016
492	4.89952	0.162456	0.0331576	-4.73707	0.994056	0.00403855	0.0128217
229	4.18502	0.138132	0.0330063	-4.04688	0.99537	0.00309563	0.0098188
540	4.87315	0.160814	0.033	-4.71233	0.997258	0.00175436	0.00555706
450	14.1896	0.467572	0.0329516	-13.7221	0.996056	0.0024004	0.00760834
1	3.81798	0.123929	0.0324594	-3.69406	0.948978	0.034225	0.112055
26	3.81798	0.123929	0.0324594	-3.69406	0.948978	0.034225	0.112055
416	3.81387	0.121036	0.0317357	-3.69283	0.950089	0.0332315	0.10869
479	6.77733	0.214522	0.0316528	-6.56281	0.997574	0.00149555	0.00473602
503	5.78799	0.179807	0.0310655	-5.60818	0.998127	0.00118077	0.00373803
421	5.83106	0.18073	0.0309944	-5.65033	0.995886	0.00277004	0.00878322
145	4.78771	0.146873	0.0306771	-4.64083	0.995076	0.00331417	0.0105143
467	6.91359	0.204777	0.0296194	-6.70882	0.998654	0.000787609	0.00249239
485	5.54252	0.161837	0.0291991	-5.38069	0.994542	0.0036814	0.0116836
315	6.97028	0.18526	0.0265786	-6.78502	0.997658	0.00151116	0.00478553
483	5.48804	0.144752	0.0263759	-5.34329	0.995543	0.00298672	0.00947232
247	6.19826	0.161545	0.026063	-6.03671	0.997635	0.00155486	0.00492412
329	9.38554	0.244527	0.0260536	-9.14102	0.997225	0.00218011	0.00690859
193	6.09606	0.144752	0.0237452	-5.95131	0.99794	0.00135132	0.00427865
546	6.86865	0.161593	0.0235262	-6.70705	0.99726	0.00182338	0.00577608
571	7.04753	0.15638	0.0221894	-6.89114	0.997879	0.00139787	0.00442627
395	8.59649	0.18306	0.0212947	-8.41343	0.993972	0.00412071	0.0130836
551	8.61647	0.169907	0.0197188	-8.44656	0.998424	0.0009907	0.0031357
556	8.99828	0.156078	0.0173454	-8.8422	0.995733	0.00286832	0.00909574
164	11.5459	0.19629	0.0170009	-11.3496	0.998723	0.000806338	0.0025517
527	14.5638	0.199334	0.013687	-14.3644	0.998312	0.00107129	0.00339105
553	25.8434	0.220688	0.00853943	-25.6227	0.99957	0.00027028	0.000854858
332	26.8273	0.190187	0.0070893	-26.6371	0.999904	5.44591e-05	0.000172209

## Sheet: BUSTED_I-III
Branch-Site Unrestricted Statistical Test for Episodic Diversification in moss PLDs in clade I–III.
LRT	p-value
34.5624	1.56254e-08
Model	log L	AICc	Branch set	ω1	ω1 proportion	ω2	ω2 proportion	ω3	ω3 proportion
Constrained model	-30023.4	60522.4	Background	0.00658069	0.54658	0.109966	0.434251	104.023	0.0191689
			Test	0.00349106	0.650426	0.0788182	0.290854	1	0.0587198
Unconstrained model	-30006.1	60489.8	Background	0.00723019	0.561292	0.112129	0.41975	98.2362	0.0189583
			Test	0	0.731166	0.202778	0.259839	11.9422	0.00899518

## Sheet: BUSTED_IV
Branch-Site Unrestricted Statistical Test for Episodic Diversification in moss PLDs in clade IV.
LRT	p-value
19.2021	3.38294e-05
Model	log L	AICc	Branch set	ω1	ω1 proportion	ω2	ω2 proportion	ω3	ω3 proportion
Constrained model	-7920.12	15924.9	Background	0.0311788	0.726384	0.109527	0.153584	1	0.120033
			Test	0	0.321602	0.0829545	0.541868	1	0.136529
Unconstrained model	-7910.52	15907.7	Background	0.0241611	0.687103	0.133807	0.207154	1	0.105743
			Test	0	0.206988	0.0954924	0.755595	8.47756	0.0374178

## Sheet: aBSREL_I-III
Adaptive branch site REL summary in moss PLDs in clade I–III.
Name	LRT	Corrected p-value	ω1	ω1 proportion	ω2	ω2 proportion
CpPLD2	21.57	0	1	0.97	455.26	0.03
PpPLD11	17.07	0.01	0	0.78	9.62	0.22
Node17	10.73	0.21	0.15	0.95	411.58	0.05
Node163	9.45	0.39	0.88	0.99	276.59	0.01
SfPLD5	8.22	0.72	0	0.99	223.3	0.01
SfPLD17	7.6	0.98	0	0.99	889.55	0.01
Node81	0	1	0	0.96	0.07	0.04
Node101	0	1	0	0.96	0.16	0.04
Node194	0	1	0	0.89	0.52	0.11
Node93	0	1	0	0.95	0.7	0.05
Node183	0	1	0	0.95	0.8	0.05
FaPLD3	0	1	0	0.86	0.81	0.14
PpPLD2	0	1	0	0.84	0.85	0.16
Node94	0	1	0	0.85	0.87	0.15
PpPLD7	0	1	0	0.9	0.89	0.1
PpPLD5	0	1	0	0.88	0.99	0.12
Node83	1.24	1	0	0.96	1.07	0.04
FaPLD1	0	1	0	0.82	1.1	0.18
FaPLD9	0.12	1	0	0.87	1.19	0.13
Node87	1.28	1	0	0.98	1.3	0.02
Node96	0.26	1	0	0.96	1.34	0.04
CpPLD7	2.24	1	0	0.9	2	0.1
Node44	0.52	1	0	0.94	2.18	0.06
Node176	2.71	1	0	0.95	2.18	0.05
Node57	1.02	1	0	0.88	2.75	0.12
Node45	1.26	1	0	0.98	3.18	0.02
Node117	0.12	1	0	0.88	3.67	0.12
Node85	1.85	1	0	0.98	5.17	0.02
Node184	2.98	1	0	0.88	5.26	0.12
Node192	3.8	1	0	0.98	7	0.02
Node19	3.67	1	0	0.94	28.35	0.06
PpPLD14	1.68	1	0	0.96	29.87	0.04
FaPLD8	1.93	1	0	0.98	82.78	0.02
Node170	6.06	1	0	0.98	300.97	0.02
SmaPLD10	7.42	1	0	0.99	929.77	0.01
SmaPLD12	0	1	0	1
Node38	0	1	0	1
SfPLD1	0	1	0	1
CpPLD3	0	1	0	1
SmaPLD9	0	1	0	1
Node179	0	1	0.01	0.92	0.77	0.08
CpPLD9	0	1	0.01	0.84	0.88	0.16
Node82	-0.1	1	0.01	0.98	1.5	0.02
Node122	1.89	1	0.01	0.94	25.26	0.06
CpPLD10	0	1	0.01	1
Node25	0	1	0.01	1
Node158	0	1	0.01	1
PpPLD3	1.19	1	0.02	0.95	1.11	0.05
Node165	1.35	1	0.02	0.97	2.42	0.03
Node160	1.87	1	0.02	0.92	7.17	0.08
PpPLD8	4.28	1	0.02	0.98	222.99	0.02
FaPLD5	0	1	0.02	1
CpPLD12	0	1	0.02	1
CpPLD5	0	1	0.02	1
FaPLD4	0	1	0.02	1
FaPLD6	1.38	1	0.03	0.98	1.99	0.02
PpPLD10	0.26	1	0.03	0.97	2.66	0.03
Node173	0	1	0.03	1
FaPLD11	0	1	0.03	1
SmaPLD13	0	1	0.03	1
Node18	2.56	1	0.04	0.98	10	0.02
CpPLD6	0	1	0.04	1
PsPLD5	0	1	0.04	1
CpPLD11	0	1	0.04	1
Node36	3.21	1	0.05	0.97	11.4	0.03
PpPLD1	0	1	0.05	1
PpPLD13	0	1	0.05	1
FaPLD7	0	1	0.05	1
PpPLD6	0	1	0.05	1
PsPLD11	0	1	0.05	1
CpPLD1	0	1	0.05	1
Node193	0	1	0.06	1
Node60	0	1	0.06	1
FaPLD10	0	1	0.06	1
SmaPLD4	0	1	0.06	1
Node105	2.14	1	0.07	0.99	99.71	0.01
CpPLD4	0	1	0.07	1
Node98	0	1	0.07	1
Node52	0	1	0.07	1
SmaPLD11	0	1	0.07	1
Node41	0.3	1	0.08	0.95	27.32	0.05
PpPLD4	1.66	1	0.08	0.98	1e+25	0.02
Node30	0	1	0.08	1
Node169	0	1	0.09	1
Node162	0	1	0.09	1
PsPLD10	0	1	0.1	1
SfPLD8	0	1	0.1	1
PsPLD9	0	1	0.1	1
Node200	0	1	0.1	1
SfPLD4	0	1	0.11	1
SmaPLD7	0	1	0.11	1
Node164	0	1	0.12	1
Node54	2.56	1	0.13	0.99	170.54	0.01
SmaPLD2	0	1	0.14	1
Node53	0	1	0.14	1
SfPLD19	0	1	0.16	1
SfPLD3	0	1	0.17	1
FaPLD2	0	1	0.18	1
CpPLD8	0	1	0.19	1
Node197	5.01	1	0.2	0.95	11.78	0.05
SmaPLD3	0	1	0.22	1
Node102	1.57	1	0.23	0.97	631.59	0.03
Node28	0	1	0.31	1
Node26	0	1	0.33	1
Node15	4.97	1	0.51	0.97	5000	0.03
SmaPLD5	0	1	0.63	1
SfPLD9	0	1	0.7	1
SfPLD12	0	1	0.74	1
SmaPLD6	0	1	0.94	1
SmaPLD1	0	1	1	1
SfPLD6	0	1	1	1
Node185	0	1	1	1
SfPLD18	1.32	1	10000000000	1
Node90	-1.08	1	10000000000	1
Node46	0.18	1	10000000000	1
Node182	-0.04	1	10000000000	1
Node116	0	1	10000000000	1
PsPLD7	-0.03	1	10000000000	1
Node159	0.05	1	10000000000	1
Node188	-0.07	1	10000000000	1
SfPLD11	-0.09	1	10000000000	1
Node118	0.07	1	10000000000	1
SmaPLD8	2.71	1	10000000000	1
Node48	1.1	1	10000000000	1
Node16	1.57	1	10000000000	1
Node21	0.36	1	10000000000	1
SfPLD7	0.74	1	10000000000	1
Node33	1.42	1	10000000000	1
SfPLD2	0.27	1	10000000000	1

## Sheet: aBSREL_IV
Adaptive branch site REL summary in moss PLDs in clade IV.
Name	LRT	Corrected p-value	ω1	ω1 proportion	ω2	ω2 proportion
SfPLD14	0	1	0.43	1
Node11	0.99	1	0	0.86	4.22	0.14
SfPLD10	0.2	1	1.77	1
CpPLD13	1.48	1	0	0.83	1.65	0.17
Node3	4.31	0.47	0	0.98	12.35	0.02
Node2	0	1	0	0.7	0.73	0.3
SmaPLD14	0	1	0.47	1
PpPLD9	0	1	0.02	0.76	1.04	0.24
SfPLD16	0	1	0.92	1
SfPLD15	0	1	0.75	1
Node5	0	1	0.14	1

## Sheet: MEME_I-III
Mixed Effects Model of Evolution test summary in moss PLDs in clade I–III.
Site	Synonymous substitution rate at a site(alpha)	Non-synonymous substitution rate at a site for the negative/neutral evolution component (&beta+)	Mixture distribution weight allocated to &beta+ (p)	Non-synonymous substitution rate at a site for the negative/neutral evolution component (&beta-)	Mixture distribution weight allocated to &beta- (p)	LRT	p-value	# branches under selection	Total branch length	MEME LogL	FEL LogL
1	0.891119	0.092931	1	0.687622	0	0	0.666667	0	3.57568	-171.078	-171.079
2	1.17928	0.123773	0.87276	1.39724	0.12724	-0.0260305	0.666667	0	6.25704	-216.978	-216.204
3	1.02874	0.0148971	1	0.465427	0	0	0.666667	0	3.26256	-152.79	-152.79
4	1.00348	0	0.857533	2.72801	0.142467	1.76424	0.206994	3	6.68663	-217.97	-212.92
5	1.1923	0.002143	0.947986	0.274699	0.0520144	0	0.666667	0	3.77242	-163.578	-163.6
6	1.3759	0	1	1.02751	0	0	0.666667	0	4.17691	-119.261	-119.262
7	1.29939	0	0.955398	1.87405	0.0446024	0.109212	0.569494	1	4.72756	-188.395	-185.37
8	2.42525	0.065966	0.999174	0.616885	0.000825852	0	0.666667	0	7.98465	-175.726	-175.727
9	1.20059	0	1	1.02893	0	0	0.666667	0	3.64472	-122.155	-122.156
10	0.770645	0	0.820931	1.69417	0.179069	1.35197	0.259987	4	5.18106	-173.705	-169.296
11	1.31404	0	0.976423	1.10924	0.0235766	0	0.666667	0	4.23409	-142.695	-142.717
12	0.723319	0	1	0.469172	0	0	0.666667	0	2.19584	-125.633	-125.634
13	0.483534	0.0413094	0.984908	0.495278	0.0150918	-0.000925372	0.666667	0	1.919	-102.43	-102.428
14	1.0106	0	0.846261	1.97636	0.153739	0.921796	0.332364	6	5.9139	-229.545	-224.799
15	1.23204	0	1	1.03172	0	0	0.666667	0	3.74021	-82.8177	-82.8184
16	1.30177	0.0333494	0.86952	0.061472	0.13048	0	0.666667	0	4.29863	-167.879	-167.881
17	3.02034	0	0.781127	0.919484	0.218873	0	0.666667	0	11.0541	-251.876	-249.477
18	0.911539	0.0786666	0.966481	34.275	0.0335191	5.62413	0.0273441	1	14.2403	-156.544	-151.159
19	0.582661	0	0.975144	3.78397	0.024856	3.51408	0.0815249	2	2.64979	-151.808	-144.828
20	0.926019	0.0291144	0.867563	0.034956	0.132437	0	0.666667	0	3.09113	-129.929	-129.93
21	1.87673	0.103353	1	0.98371	0	0	0.666667	0	6.6654	-220.934	-220.935
22	0.914972	0	0.96979	0.675209	0.0302105	0	0.666667	0	2.96871	-120.549	-120.52
23	1.08371	0	0.920599	1.93739	0.0794012	0.266483	0.502637	3	4.73077	-180.942	-179.834
24	0.855361	0.206171	0.891467	1.29123	0.108533	0.0604949	0.597457	0	5.63083	-206.4	-206.152
25	1.5517	0.0441896	1	0.263828	0	0	0.666667	0	5.12452	-160.475	-160.475
26	0.987063	0	0.78303	1.08373	0.21697	0.0160387	0.633505	3	5.19891	-168.484	-166.964
27	0.500583	0	1	0.428988	0	0	0.666667	0	1.51966	-20.8061	-20.8075
28	1.23741	0	0.942334	1.09082	0.0576663	0	0.666667	0	4.34567	-96.3986	-93.8548
29	0.62322	0	0.968702	0.494719	0.0312984	0	0.666667	0	2.03699	-62.9231	-62.8317
30	1.03118	0.0658979	0.985955	59.4061	0.0140455	2.76629	0.120836	1	11.5543	-183.86	-182.127
31	0.767183	0.00159432	0.873846	0.940786	0.126154	-0.0479498	0.666667	6	3.4537	-170.514	-170.262
32	1.64929	0	0.728509	0.528228	0.271491	0	0.666667	0	6.35012	-208.594	-207.489
33	0.753623	0.00437349	0.84773	2.01655	0.15227	1.19946	0.283313	3	5.19864	-218.572	-214.556
34	0.753855	0.170972	0.79984	2.25964	0.20016	0.756874	0.366434	0	7.80578	-248.949	-247.522
35	0.931639	0	0.971421	0.603181	0.0285789	0	0.666667	0	2.98971	-138.407	-138.444
36	1.61777	0.045612	0.860561	1.91596	0.139439	-0.0883193	0.666667	0	7.78118	-241.473	-240.559
37	0.788157	0	0.944599	2.08857	0.0554008	0.495962	0.430521	4	3.47645	-55.0523	-53.6091
38	1.51385	0.186675	0.977173	1.0621	0.0228265	0	0.666667	0	6.53139	-251.826	-251.817
39	1.21881	0.0317295	0.983939	5.13008	0.0160608	0.534453	0.420105	1	4.7642	-163.53	-161.397
40	1.20587	0	0.966461	4.5997	0.0335393	1.26683	0.272727	3	5.10575	-97.4703	-93.2342
41	1.21656	0	0.974833	3.27046	0.0251667	1.02006	0.313926	2	4.46414	-87.5514	-80.5811
42	0.723145	0.018098	0.78778	0.994156	0.21222	0.0805283	0.585171	2	4.30499	-216.782	-214.692
43	0.621938	0	1	0.468094	0	0	0.666667	0	1.88807	-110.174	-110.175
44	1.43154	0	0.944647	5.60286	0.055353	1.27929	0.270819	5	7.25073	-196.24	-190.439
45	1.14054	0.0127948	0.946195	0.00465413	0.0538049	0	0.666667	0	3.57817	-80.4806	-80.4814
46	1.07051	0.140354	0.915401	0.969922	0.084599	0	0.666667	0	5.22179	-208.723	-208.581
47	1.21517	0	0.975943	0.940213	0.0240573	0	0.666667	0	3.90083	-163.204	-163.202
48	0.387422	0	0.921498	1.05272	0.078502	0.842377	0.348246	3	1.95018	-104.744	-102.942
49	0.604958	0.0464893	0.918319	0.0285332	0.0816811	0	0.666667	0	2.25822	-166.746	-166.746
50	1.21044	0.0164873	0.9752	0.481848	0.0248001	0	0.666667	0	3.93715	-159.88	-159.873
51	1.03742	0.0559809	0.979186	26.9064	0.0208138	4.72605	0.0434289	2	8.90829	-155.831	-150.567
52	0.795828	0	0.897741	1.98155	0.102259	1.16525	0.288872	5	4.31391	-189.336	-186.412
53	0.966052	0.00817894	0.857884	0.700552	0.142116	0	0.666667	0	3.93097	-148.617	-147.615
54	1.06801	0.0354697	0.844603	3.20572	0.155397	2.65445	0.128223	4	8.18884	-257.379	-250.482
55	0.866942	0	0.806658	0.693342	0.193342	0	0.666667	0	3.88744	-176.593	-175.188
56	0.608594	0	1	0.3423	0	0	0.666667	0	1.84755	-62.6235	-62.6246
57	0.98881	0	0.85893	0.636053	0.14107	0	0.666667	0	3.84225	-167.074	-166.871
58	1.29279	0	1	1.19998	0	0	0.666667	0	3.92463	-58.3367	-58.3369
59	1.18684	0	1	1.1098	0	0	0.666667	0	3.60298	-58.8784	-58.8789
60	0.72377	0	0.970037	0.540743	0.0299629	0	0.666667	0	2.34896	-69.4307	-69.3555
61	1.57351	0	1	2.03331	0	0	0.666667	0	4.77683	-58.1599	-58.1598
62	1.22625	0.20029	0.857771	1.76136	0.142229	0.108495	0.569865	0	7.67827	-275.437	-274.839
63	0.773012	0.112367	0.940008	23.9071	0.0599919	2.55667	0.135066	3	16.7698	-207.196	-202.929
64	1.11443	0	0.942358	2.09286	0.0576415	0.495386	0.43068	4	4.51309	-172.005	-168.847
65	0.917674	0	0.720825	0.313749	0.279175	0	0.666667	0	3.60628	-174.79	-174.165
66	1.45064	0	1	1.88208	0	0	0.666667	0	4.40381	-65.5551	-65.555
67	1.05722	0	0.743413	0.632177	0.256587	0	0.666667	0	4.72883	-202.792	-201.897
68	0.649022	0	0.989929	6.23437	0.010071	3.21202	0.0955148	1	2.55837	-135.106	-129.612
69	1.18746	0	1	0.909614	0	0	0.666667	0	3.60488	-79.1996	-79.2009
70	0.931032	0	0.801164	0.456387	0.198836	0	0.666667	0	3.67638	-194.103	-193.476
71	0.846296	0	1	0.768971	0	0	0.666667	0	2.56916	-118.013	-118.014
72	1.28836	0	1	1.19626	0	0	0.666667	0	3.91118	-120.644	-120.644
73	1.0008	0	0.966473	1.87721	0.033527	0.114861	0.566605	2	3.62769	-169.831	-169.083
74	0.652425	0	1	0.587291	0	0	0.666667	0	1.98062	-46.5992	-46.6
75	1.12192	0.0282965	1	0.214118	0	0	0.666667	0	3.67094	-143.832	-143.833
76	1.20136	0	0.991678	44.6085	0.00832187	6.80201	0.0149563	1	7.12416	-109.071	-100.85
77	1.02565	0.0524952	0.953864	4.35492	0.0461358	0.760264	0.36569	1	5.46456	-159.235	-157.21
78	0.780873	0	1	0.705293	0	0	0.666667	0	2.37056	-107.439	-107.44
79	0.814943	0	1	0.907434	0	0	0.666667	0	2.47399	-128.425	-128.426
80	3.45953	0	0.976944	5.47274	0.0230564	0.119806	0.56412	2	11.6843	-105.996	-101.586
81	0.822224	0	0.983881	1.49057	0.0161186	0.227088	0.517418	1	2.72113	-68.2782	-64.8526
82	0.996718	0	0.821695	1.11369	0.178305	0.0257417	0.623737	3	4.88578	-207.794	-204.599
83	0.877872	0	1	0.714554	0	0	0.666667	0	2.66502	-128.579	-128.58
84	0.82013	0	0.531848	0.748736	0.468152	0	0.666667	0	5.7729	-254.201	-253.48
85	1.18508	0	1	1.10829	0	0	0.666667	0	3.59765	-60.9483	-60.9483
86	0.902756	0	0.762603	0.842632	0.237397	0	0.666667	0	4.61423	-215.41	-213.999
87	0.780427	0	0.86928	1.1686	0.13072	0.169526	0.541028	6	3.80003	-181.507	-180.944
88	0.801692	0	0.948709	1.33021	0.0512911	0.183092	0.535209	3	3.07281	-93.0729	-92.0636
89	1.03804	0.098879	0.950807	16.7274	0.0491931	4.61441	0.046009	3	11.7393	-235.649	-233.342
90	1.4702	0.00467857	0.832898	2.52546	0.167102	0.241134	0.512036	4	8.45245	-231.857	-229.151
91	1.08298	0.0152353	1	0.147961	0	0	0.666667	0	3.4304	-166.381	-166.382
92	1.47893	0.172851	0.883404	1.80417	0.116596	0.0169761	0.632468	0	7.89029	-244.163	-243.626
93	0.952203	0	0.632196	1.2364	0.367804	0.209333	0.524416	3	7.15012	-265.632	-263.246
94	1.74753	0.0984823	0.961344	9.83296	0.0386561	1.89715	0.192527	1	9.75214	-220.597	-218.153
95	0.603749	0	0.917216	0.572448	0.0827844	0	0.666667	0	2.27672	-117.8	-116.058
96	0.906285	0	0.860474	1.69915	0.139526	1.03014	0.312106	5	4.97185	-215.904	-209.169
97	1.48797	0.316927	0.99974	0.769175	0.000260249	0	0.666667	0	7.48674	-236.335	-236.336
98	1.29988	0	1	1.20592	0	0	0.666667	0	3.94615	-57.4523	-57.4522
99	0.943609	0	0.915254	4.09718	0.0847462	3.59457	0.078165	5	6.11683	-216.498	-209.108
100	1.24615	0	0.949519	1.46475	0.0504813	0.0310115	0.61909	3	4.47562	-123.115	-120.294
101	1.13639	0	0.639313	0.58388	0.360687	0	0.666667	0	5.4224	-222.246	-221.746
102	0.876798	0.0651539	0.836584	3.30087	0.163416	1.30173	0.267421	0	8.22473	-249.106	-247.09
103	0.531619	0	1	0.279466	0	0	0.666667	0	1.61388	-138.059	-138.059
104	0.916185	0.00521906	0.877059	1.09623	0.122941	-0.00535823	0.666667	1	4.08654	-164.21	-163.953
105	0.445514	0	1	0.26454	0	0	0.666667	0	1.35248	-98.1556	-98.1563
106	1.26365	0	1	1.17542	0	0	0.666667	0	3.83615	-141.473	-141.474
107	0.701411	0.066952	0.976257	0.475755	0.0237429	0	0.666667	0	2.84735	-112.251	-112.256
108	0.768503	0	1	0.705453	0	0	0.666667	0	2.333	-116.908	-116.909
109	0	0	1	0	0	0	1	0	0	0	0
110	0.99991	0	1	1.31339	0	0	0.666667	0	3.0355	-58.5584	-58.559
111	1.08217	0	1	1.41885	0	0	0.666667	0	3.28523	-60.4403	-60.4403
112	0.970493	0.0477072	0.90985	1.0196	0.0901504	-0.0251119	0.666667	0	4.21372	-149.057	-148.806
113	1.31006	0.0329136	1	0.56809	0	0	0.666667	0	4.28534	-87.9353	-87.936
114	0.823062	0.102096	1	0.445949	0	0	0.666667	0	3.45491	-178.115	-178.115
115	1.15795	0.112041	1	0.325921	0	0	0.666667	0	4.56472	-187.794	-187.796
116	0.652383	0.0410405	0.913359	0.506356	0.0866412	0	0.666667	0	2.74251	-171.312	-171.299
117	0.489643	0.0252446	0.783062	0.023625	0.216938	0	0.666667	0	1.71961	-81.6536	-81.6547
118	0.737455	0	1	0.604063	0	0	0.666667	0	2.23875	-111.279	-111.28
119	1.03752	0	0.934973	1.14612	0.0650271	-0.00011811	0.666667	3	3.84776	-174.023	-173.571
120	0.758886	0.107214	1	0.444434	0	0	0.666667	0	3.30802	-189.643	-189.644
121	0.857851	0	0.977224	0.80346	0.0227757	0	0.666667	0	2.77565	-128.473	-128.655
122	0.867202	0	0.990405	14.9817	0.009595	1.99713	0.182362	1	3.97906	-62.8074	-61.4441
123	1.17718	0	1	1.14819	0	0	0.666667	0	3.57365	-65.5221	-65.5228
124	0.939087	0.0618981	1	0.58887	0	0	0.666667	0	3.43063	-164.867	-164.868
125	1.01357	0	0.973719	0.71281	0.0262807	0	0.666667	0	3.25242	-171.933	-172.042
126	1.06092	0	0.855239	1.75962	0.144761	0.561118	0.413109	8	5.60659	-226.445	-220.443
127	0.977555	0	0.978523	0.751437	0.0214768	0	0.666667	0	3.1188	-73.1028	-73.0145
128	0.875329	0	0.974316	0.810229	0.0256839	0	0.666667	0	2.85222	-62.1743	-62.0147
129	0.990575	0	0.936914	1.06765	0.0630862	0.00105132	0.658714	1	3.63804	-104.593	-102.849
130	0.879853	0	0.978907	0.969812	0.0210931	-0.125511	0.666667	1	2.86264	-78.4588	-78.5214
131	0.999874	0.0118981	1	0.787539	0	0	0.666667	0	3.14684	-150.388	-150.39
132	0	0	1	0	0	0	1	0	0	0	0
133	1.05085	0.154879	0.90915	1.04813	0.0908502	0	0.666667	0	5.40094	-259.352	-259.248
134	1.52441	0.042021	1	0.223538	0	0	0.666667	0	5.02137	-130.407	-130.408
135	1.35238	0	0.974006	51.8838	0.0259936	3.86435	0.0679019	3	16.7376	-146.356	-138.522
136	0.75198	0.0485024	0.897502	0.0375115	0.102498	0	0.666667	0	2.72659	-183.459	-183.46
137	1.34573	0.116373	0.900338	3.56339	0.0996617	0.748119	0.368365	1	8.3931	-256.041	-253.606
138	1.03325	0.509164	0.851618	1.14247	0.148382	-1.31308	0.666667	0	8.78601	-303.826	-303.802
139	1.29066	0.138102	0.9628	12.5961	0.0371996	2.5459	0.135842	1	9.55245	-224.491	-222.189
140	1.39988	0.151014	0.86729	2.46651	0.13271	0.0887123	0.580504	0	8.54244	-239.533	-238.591
141	1.42728	0.0589363	0.999788	0.168006	0.00021232	0	0.666667	0	4.88515	-120.413	-120.414
142	0.974957	0.0452183	0.903984	9.46965	0.0960164	1.1902	0.284805	4	11.859	-245.511	-240.505
143	1.78943	0.104735	0.941244	1.46511	0.0587563	0	0.666667	0	7.162	-192.021	-191.458
144	0.778662	0.0832815	1	0.255566	0	0	0.666667	0	3.1439	-197.601	-197.602
145	0	0	0.915818	0.74414	0.0841815	0.380509	0.464341	3	0.586745	-28.5507	-26.7555
146	0.81041	0.00835307	0.613145	0.109731	0.386855	0	0.666667	0	2.9058	-95.064	-95.1068
147	0.886876	0.130388	1	0.516713	0	0	0.666667	0	3.91364	-203.535	-203.536
148	0.418783	0	1	0.306759	0	0	0.666667	0	1.27133	-76.4361	-76.4371
149	1.10959	0.0232227	1	0.467981	0	0	0.666667	0	3.58598	-121.709	-121.71
150	2.15216	0	0.934069	1.329	0.0659306	0	0.666667	0	7.35418	-125.156	-122.703
151	1.13797	0.090224	1	0.403586	0	0	0.666667	0	4.29972	-155.231	-155.232
152	1.28909	0	0.982105	1.10816	0.0178945	0	0.666667	0	4.09914	-148.764	-148.757
153	0.681856	0	1	0.484668	0	0	0.666667	0	2.06996	-67.2136	-67.2143
154	1.02983	0	0.89346	0.952024	0.10654	0	0.666667	0	4.07636	-154.177	-153.553
155	1.34211	0	0.923726	2.21059	0.0762745	0.215619	0.521912	3	5.65365	-188	-183.751
156	0.852967	0	1	0.787616	0	0	0.666667	0	2.58942	-145.168	-145.169
157	1.04121	0	1	0.928403	0	0	0.666667	0	3.16087	-100.189	-100.189
158	1.18579	0.0276801	0.942637	0.496237	0.0573628	0	0.666667	0	4.1108	-168.013	-168
159	0.52432	0.00800068	0.871384	1.20134	0.128616	0.854569	0.345747	1	3.10425	-193.637	-191.3
160	1.1464	0	1	0.986846	0	0	0.666667	0	3.48022	-134.989	-134.991
161	0.759011	0.0371843	0.796081	0.0907328	0.203919	0	0.666667	0	2.75475	-116.563	-116.564
162	0.955137	0.0856905	1	0.304807	0	0	0.666667	0	3.7022	-158.531	-158.532
163	0.840543	0	0.974334	2.62282	0.0256659	0.523684	0.422981	2	3.18223	-96.9599	-96.2441
164	0.799775	0	0.810133	0.695664	0.189867	0	0.666667	0	3.6651	-178.995	-178.599
165	0.635122	0.0164852	0.884389	0.00321849	0.115611	0	0.666667	0	2.06813	-74.9568	-74.9573
166	0.670657	0	1	0.423807	0	0	0.666667	0	2.03597	-96.5038	-96.5046
167	0.840865	0	1	0.848331	0	0	0.666667	0	2.55268	-56.8286	-56.8294
168	1.46444	0	1	1.16121	0	0	0.666667	0	4.4457	-72.9335	-72.9341
169	0.832784	0	1	0.875449	0	0	0.666667	0	2.52815	-59.3609	-59.3621
170	0.669336	0	0.897594	1.0134	0.102406	0.0549816	0.601107	5	3.004	-183.759	-183.168
171	1.81016	0	0.977584	6.14969	0.0224161	1.24925	0.275445	2	6.78642	-197.111	-191.89
172	1.30221	0.106083	0.958151	3042.18	0.041849	4.73671	0.0431903	1	1197.38	-261.65	-254.757
173	1.59421	0.0416716	1	0.320736	0	0	0.666667	0	5.22998	-111.815	-111.816
174	1.12096	0	0.930508	1.67044	0.0694925	0.20044	0.52801	4	4.49029	-190.252	-187.607
175	1.07633	0	0.722114	0.0438487	0.277886	0	0.666667	0	3.38164	-127.994	-128.012
176	0.624401	0	0.965829	0.416269	0.0341708	0	0.666667	0	2.02877	-135.517	-135.546
177	2.95754	0.00179885	0.948425	1.73214	0.0515748	0	0.666667	0	9.83117	-136.387	-131.939
178	0.82996	0	1	0.530872	0	0	0.666667	0	2.51957	-74.7824	-74.7846
179	1.29441	0.05984	1	0.376537	0	0	0.666667	0	4.49004	-203.337	-203.337
180	0.92201	0.137683	0.953162	0.557174	0.0468377	0	0.666667	0	4.27266	-190.146	-190.144
181	0.869731	0.0997983	0.998706	0.32305	0.00129434	0	0.666667	0	3.57778	-193.927	-193.928
182	1.10221	0	0.978837	1.00303	0.0211629	0	0.666667	0	3.54489	-82.6251	-82.729
183	1.06783	0	0.865224	0.463751	0.134776	0	0.666667	0	3.82711	-130.623	-130.537
184	0.589112	0.0513189	0.965389	8.07026	0.0346114	2.5479	0.135698	3	4.86874	-177.189	-172.276
185	0.632354	0	0.962581	12.7721	0.0374191	10.259	0.00257858	4	6.39614	-177.291	-165.8
186	1.12209	0	1	0.858718	0	0	0.666667	0	3.40641	-88.6249	-88.6255
187	1.03034	0.0236045	1	0.364615	0	0	0.666667	0	3.34898	-111.724	-111.725
188	0.875392	0.081762	0.989257	10.4198	0.0107433	2.15704	0.167278	1	4.46361	-176.591	-175.376
189	0.935759	0.129521	0.999005	0.369132	0.000994541	0	0.666667	0	4.05615	-189.898	-189.899
190	0.726432	0	0.911917	7.16273	0.0880826	6.4861	0.017578	6	8.11473	-226.775	-217.685
191	1.19045	0.114938	1	0.604392	0	0	0.666667	0	4.69051	-141.126	-141.128
192	1.23732	0.0463366	0.933578	2.08275	0.0664224	0.0965898	0.576168	1	5.45718	-242.931	-241.203
193	1.35232	0	1	1.24957	0	0	0.666667	0	4.10536	-64.3132	-64.3136
194	0.948901	0.0945125	0.901468	0.928207	0.0985323	0	0.666667	0	4.53533	-265.692	-265.31

## Sheet: MEME_IV
Mixed Effects Model of Evolution test summary in moss PLDs in clade IV.
Site	Synonymous substitution rate at a site(alpha)	Non-synonymous substitution rate at a site for the negative/neutral evolution component (&beta+)	Mixture distribution weight allocated to &beta+ (p)	Non-synonymous substitution rate at a site for the negative/neutral evolution component (&beta-)	Mixture distribution weight allocated to &beta- (p)	LRT	p-value	# branches under selection	Total branch length	MEME LogL	FEL LogL
1	0	0	1	0	0	0	1	0	0	0	0
2	1.68429	0.971942	0.97009	0.95174	0.02991	0	0.666667	0	0.870862	-19.6758	-19.6755
3	3.53596	1.24081	1	1.8946	0	0	0.666667	0	1.38471	-14.2475	-14.2485
4	1.52185	0.373756	1	0.675487	0	0	0.666667	0	0.506921	-12.0888	-12.0893
5	0.736692	0.736692	0.903672	0.754135	0.0963278	-0.000105595	0.666667	0	0.555086	-10.8596	-10.8595
6	3.40364	0.4253	1	2.1818	0	0	0.666667	0	0.905616	-13.0381	-13.0386
7	0	0	1e-08	1.77744	1	0.266406	0.502665	0	0.987486	-12.9175	-12.9174
8	2.29295	0.43206	1	1.128	0	0	0.666667	0	0.690953	-13.148	-13.1484
9	0.94691	0.0833545	1e-08	6.16058	1	0.0461656	0.607262	0	3.60882	-15.7873	-15.7873
10	1.20107	0.473965	1	0.863686	0	0	0.666667	0	0.499512	-11.2464	-11.2487
11	2.35375	1.03148	0.981015	1.18031	0.0189851	0	0.666667	0	1.0375	-11.5434	-11.5439
12	0	0	1e-08	0.255882	1	1.27959	0.270772	0	0.142159	-7.46759	-7.46752
13	0	0	1	0	0	0	1	0	0	0	0
14	0	0	1	0	0	0	1	0	0	0	0
15	1.79072	1.04866	0.886314	1.00138	0.113686	0	0.666667	0	0.931763	-7.92419	-7.92441
16	0	0	1e-08	0.254543	1	0.630978	0.395557	0	0.141415	-6.83368	-6.83428
17	1.77479	1.38798	0.897628	1.40501	0.102372	0	0.666667	0	1.1211	-12.2631	-12.2642
18	4.36125	0.639718	1	1.13128	0	0	0.666667	0	1.21306	-13.0692	-13.0696
19	0	0	1e-08	0.226329	1	0.506425	0.427652	0	0.12574	-7.20656	-7.20855
20	0.998437	0.637077	0.858212	0.681256	0.141788	0	0.666667	0	0.553763	-10.6414	-10.6422
21	0	0	1e-08	3.86972	1	1.50056	0.239329	0	2.14988	-15.8219	-15.8219
22	57.5545	0.465049	0.747356	0.59876	0.252644	0	0.666667	0	11.5954	-10.58	-10.5826
23	0	0	0.606034	6.58473	0.393966	5.8891	0.0238666	1	1.44123	-16.9952	-14.8525
24	0	0	0.0842753	8.61276	0.915725	0.137473	0.555552	0	4.3817	-25.1523	-25.1456
25	0.00182478	0.00102191	0.711596	155.851	0.288404	2.90801	0.112107	0	24.9723	-25.8046	-22.7698
26	0	0	1	0	0	0	1	0	0	0	0
27	1978.37	0	0.683666	1.88969	0.316334	0	0.666667	0	389.383	-18.0118	-17.6427
28	0	0	1e-08	0.512408	1	1.67772	0.217042	0	0.284676	-15.9561	-15.9562
29	0	0	0.8	0	0.2	0	0.666667	0	0	-11.6147	-11.6147
30	99.2848	0	0.671239	1.80047	0.328761	0	0.666667	0	19.8535	-18.6952	-18.3738
31	1.13256	0.579906	1	0.636895	0	0	0.666667	0	0.544896	-14.7745	-14.7746
32	1.63111	1.57091	0.857218	1.60542	0.142782	0	0.666667	0	1.19624	-20.4905	-20.4907
33	2828.65	0	1	1.84809	0	0	0.666667	0	556.261	-12.433	-12.2567
34	0.228824	0.00716308	1e-08	4.46537	1	1.1591	0.289884	0	2.5258	-24.2908	-24.2916
35	0	0	1	0	0	0	1	0	0	0	0
36	0	0	1	0	0	0	1	0	0	0	0
37	0	0	1	0	0	0	1	0	0	0	0
38	0	0	1	0	0	0	1	0	0	0	0
39	1.44229	0.966499	0.899757	0.951685	0.100243	0	0.666667	0	0.819759	-20.0166	-20.0172
40	1.98262	1.77889	0.878187	1.85295	0.121813	0	0.666667	0	1.38319	-18.4909	-18.4914
41	0.67321	0	0.402068	3.13523	0.597932	1.08135	0.303049	0	1.17388	-17.9311	-17.4206
42	3.19351	1.14981	1	1.30413	0	0	0.666667	0	1.26681	-17.6618	-17.6623
43	0.696161	0.0334131	1e-08	0.786715	1	0.00234114	0.65466	0	0.573973	-19.6339	-19.6357
44	0.298585	0.166077	0.709175	41.3999	0.290825	3.22159	0.0950355	0	6.81323	-18.6642	-17.6883
45	0	0	1e-08	0.28846	1	1.08357	0.302663	0	0.160258	-11.2899	-11.2898
46	0.786233	0.365495	0.928091	0.550383	0.0719093	0	0.666667	0	0.365058	-14.6969	-14.6973
47	1.52955	0	0.69029	1.87407	0.30971	0.0102796	0.64056	1	0.62325	-14.8705	-14.3739
48	5.36031	0.335457	1	2.08543	0	0	0.666667	0	1.24049	-13.2567	-13.2572
49	2.9101	0	1	1.38633	0	0	0.666667	0	0.572279	-10.4582	-10.458
50	0	0	0.5	1.02183	0.5	1.30109	0.267517	0	0.283848	-12.9293	-12.9043
51	15.3415	0.282434	0.733924	0.283429	0.266076	0	0.666667	0	3.174	-16.482	-16.4831
52	4.14306	0.815616	1	1.24176	0	0	0.666667	0	1.26787	-16.5487	-16.5502
53	0	0	0.682342	32.2119	0.317658	3.24235	0.0940051	0	5.68475	-20.2474	-18.7296
54	1.95816	1.04123	0.988233	1.03893	0.0117669	0	0.666667	0	0.963534	-15.8816	-15.8817
55	0.92769	0.584313	0.89255	0.682872	0.10745	0	0.666667	0	0.51294	-14.5594	-14.5601
56	279.917	0	0.696978	0	0.303022	0	0.666667	0	55.0463	-8.64213	-8.64238
57	3.89638	0	1	7.65745	0	0	0.666667	0	0.766234	-5.65674	-5.65673
58	0	0	1	0	0	0	1	0	0	0	0
59	0	0	1	0	0	0	1	0	0	0	0
60	0	0	1	0	0	0	1	0	0	0	0
61	0	0	0.735198	2.71811	0.264802	4.09639	0.0601805	1	0.399875	-10.4726	-9.30539
62	0	0	0.747295	3.26802	0.252705	1.1742	0.287406	1	0.458812	-15.4489	-14.4302
63	0	0	1e-08	4.51784	1	1.26323	0.273281	1	2.50995	-15.6938	-15.6938
64	0.574106	0.0485752	1e-08	2.61172	1	0.483011	0.434115	0	1.56388	-15.8613	-15.8616
65	326.996	1.20431	0.729288	1.00265	0.270712	0	0.666667	0	64.9433	-11.9611	-11.9601
66	0	0	1e-08	0.86568	1	0.555027	0.414692	0	0.480942	-10.3829	-10.3829
67	19.3954	2.19882	0.785195	1.97894	0.214805	0	0.666667	0	5.0095	-11.8769	-11.8777
68	0.842303	0.631214	0.877531	1.12851	0.122469	-0.00193007	0.666667	0	0.550158	-13.8151	-13.8159
69	0.938252	0.0382002	1e-08	1.33975	1	0.0438926	0.608923	0	0.928829	-11.5633	-11.5634
70	0.903113	0.0679986	1e-08	1.81822	1	0.0659518	0.59397	0	1.18774	-12.4696	-12.4697
71	1.51013	0	0.611068	7.12849	0.388932	0.588714	0.406046	0	1.83727	-11.8094	-10.8315
72	1.99275	0.734242	1	1.24006	0	0	0.666667	0	0.7998	-11.9347	-11.9348
73	1.53394	1.53394	0.865639	1.46166	0.134361	0	0.666667	0	1.14846	-19.4578	-19.4578
74	0.660531	0	1	0.502314	0	0	0.666667	0	0.129895	-6.9474	-6.9475
75	3.09441	0.236424	1	2.0728	0	0	0.666667	0	0.739873	-16.8928	-16.893
76	0.550205	0.264093	1	0.2296	0	0	0.666667	0	0.25492	-16.5365	-16.5365
77	0	0	1	0	0	0	1	0	0	0	0
78	0.268461	0	1	0.109162	0	0	0.666667	0	0.0527934	-6.88122	-6.88137
79	0	0	0.849963	16.9018	0.150037	3.95639	0.0647251	0	1.40886	-14.6317	-13.1423
80	1.03976	0	1	0.796947	0	0	0.666667	0	0.204472	-8.51992	-8.52089
81	0	0	1	0	0	0	1	0	0	0	0
82	1.91924	0	1	2.45039	0	0	0.666667	0	0.377424	-7.95726	-7.95734
83	1.77825	0	1	2.28178	0	0	0.666667	0	0.349698	-9.29863	-9.29872
84	1.2868	0	0.850859	13.7968	0.149141	1.42955	0.248962	0	1.39622	-14.3963	-12.9296
85	0.691712	0	1	0.653082	0	0	0.666667	0	0.136027	-5.49744	-5.49741
86	666.712	0	0.736143	0	0.263857	0	0.666667	0	131.111	-8.13729	-8.13744
87	0	0	0.76	0	0.24	0	0.666667	0	0	-8.64143	-8.64143
88	1.01855	0	1	1.02178	0	0	0.666667	0	0.200301	-8.1076	-8.10925
89	1.25052	0	1	1.68265	0	0	0.666667	0	0.245918	-9.29092	-9.29075
90	0.879367	0.206624	1	0.843465	0	0	0.666667	0	0.287723	-12.9919	-12.9921
91	0.45823	0.0382162	1e-08	1.37688	1	0.300923	0.490439	0	0.85506	-16.7728	-16.7737
92	0.902057	0	1	1.20747	0	0	0.666667	0	0.177392	-8.02367	-8.02409
93	0	0	0.875162	19.9098	0.124838	5.44065	0.0300482	1	1.38086	-14.7383	-11.008
94	0	0	0.76	0	0.24	0	0.666667	0	0	-8.396	-8.396
95	0.777948	0	1	0.491568	0	0	0.666667	0	0.152985	-10.6586	-10.6584
96	2.2332	0	1	1.55701	0	0	0.666667	0	0.439165	-9.87974	-9.87976
97	2.39739	0.398188	1	1.30358	0	0	0.666667	0	0.692672	-14.8475	-14.8486
98	2.40318	0	1	3.29231	0	0	0.666667	0	0.472592	-8.41769	-8.41777
99	0.739521	0	1	0.903785	0	0	0.666667	0	0.145429	-8.26627	-8.26718
100	4.08333	0	1	2.01661	0	0	0.666667	0	0.802998	-8.14956	-8.15072
101	0	0	1	0	0	0	1	0	0	0	0
102	1.41223	0	1	0.817783	0	0	0.666667	0	0.277718	-11.8075	-11.8082
103	8.87991	0.213173	1	2.83895	0	0	0.666667	0	1.86469	-13.351	-13.3515
104	0	0	1	0	0	0	1	0	0	0	0
105	1.89655	0	1	1.69938	0	0	0.666667	0	0.372962	-10.324	-10.3242
106	2.20669	0	0.846156	10.0708	0.153844	0.703573	0.3784	1	1.29471	-15.5715	-14.2985
107	0.329774	0	1	0.22943	0	0	0.666667	0	0.064851	-7.94898	-7.94965
108	1.50502	0	1	1.94921	0	0	0.666667	0	0.295967	-5.78546	-5.78542
109	0	0	0.00493088	0.266166	0.995069	1.08898	0.301726	0	0.147143	-11.3278	-11.3288
110	16.7352	0.236273	0.738477	0.226732	0.261523	0	0.666667	0	3.4209	-16.9529	-16.9537
111	0	0	1e-08	0.94848	1	0.551845	0.415523	0	0.526943	-6.53031	-6.53203
112	0	0	0.75	0	0.25	0	0.666667	0	0	-6.81107	-6.81107
113	0	0	1e-08	0.42567	1	0.743628	0.369361	0	0.236487	-12.7458	-12.7464
114	1.67794	0	1	2.33514	0	0	0.666667	0	0.329972	-9.72318	-9.72326
115	3.86991	0	1	2.17759	0	0	0.666667	0	0.761027	-5.81841	-5.81836
116	0	0	1e-08	0.233492	1	1.24399	0.276265	0	0.12972	-14.3681	-14.3682
117	0	0	1e-08	3.77475	1	4.50498	0.0486892	0	2.09712	-20.5509	-20.5509
118	1.4894	0.245744	1	0.899117	0	0	0.666667	0	0.429421	-16.8788	-16.8807
119	0	0	0.649461	1.94177	0.350539	0.425259	0.450731	0	0.378156	-18.086	-18.0123
120	0.687809	0	1	0.528248	0	0	0.666667	0	0.135259	-9.79008	-9.79171
121	6039.75	0	0.722534	0	0.277466	0	0.666667	0	1187.73	-12.2396	-12.2394
122	0	0	0.8	0	0.2	0	0.666667	0	0	-7.24061	-7.24061
123	1.49426	0	1	2.12078	0	0	0.666667	0	0.293851	-11.0837	-11.084
124	0.769372	0	0.650656	1.06615	0.349344	0.0173875	0.632021	1	0.358222	-15.0508	-14.9583
125	1.19845	0	1	1.51632	0	0	0.666667	0	0.235678	-9.75816	-9.75864
126	8.53518	0.634755	1	2.52696	0	0	0.666667	0	2.03111	-18.805	-18.8064
127	0.575003	0	1	0.547358	0	0	0.666667	0	0.113076	-8.90338	-8.90353
128	0	0	1e-08	1.10128	1	3.15219	0.0985672	1	0.611832	-15.5243	-15.5243
129	0	0	0.896008	44.9832	0.103992	4.81367	0.041507	1	2.59887	-15.3693	-11.2578
130	0	0	0.75	0	0.25	0	0.666667	0	0	-11.9865	-11.9865
131	0	0	1e-08	1.54317	1	3.16654	0.0978262	0	0.85733	-20.0302	-20.0303
132	0.835404	0	1	0.766179	0	0	0.666667	0	0.164284	-9.88206	-9.88205
133	0.744933	0	1	0.573588	0	0	0.666667	0	0.146493	-8.84936	-8.84936
134	0.800537	0.174874	1	0.542184	0	0	0.666667	0	0.254582	-10.3072	-10.3079
135	0	0	1	0	0	0	1	0	0	0	0
136	0.574443	0	1	0.546775	0	0	0.666667	0	0.112966	-8.85811	-8.85823
137	0.706527	0.220241	0.916801	0.678679	0.0831993	0	0.666667	0	0.282489	-10.808	-10.8128
138	0.685368	0	1	0.397614	0	0	0.666667	0	0.134779	-8.64827	-8.64877
139	0.919773	0.236133	1	0.369528	0	0	0.666667	0	0.312063	-16.045	-16.0454
140	1.45829	0	1	1.10079	0	0	0.666667	0	0.286777	-11.8498	-11.8512
141	0	0	1e-08	1.01482	1	1.83071	0.199618	2	0.563797	-16.9125	-16.9123
142	0	0	1e-08	0.176182	1	0.12226	0.562903	1	0.0978807	-8.40391	-8.40392
143	0	0	1e-08	1.38155	1	1.99085	0.182984	1	0.767544	-14.0245	-14.0246
144	4.38314	0.489383	1	1.88351	0	0	0.666667	0	1.13384	-19.5475	-19.5483
145	2.39694	0	1	3.00703	0	0	0.666667	0	0.471364	-7.09746	-7.09739
146	1.24582	0	1	1.62643	0	0	0.666667	0	0.244994	-10.0015	-10.0017
147	1.52895	0	1	1.97864	0	0	0.666667	0	0.300671	-9.34358	-9.34353
148	0.351488	0.0310627	1e-08	0.565695	1	0.14436	0.552329	0	0.383402	-15.0345	-15.0354
149	0.376378	0.29259	0.868968	0.417721	0.131032	-0.00256869	0.666667	0	0.245678	-15.1023	-15.0991
150	0.268013	0	1	0.175891	0	0	0.666667	0	0.0527054	-7.34886	-7.34886
151	0.982783	0.232268	1	0.768331	0	0	0.666667	0	0.322307	-11.0772	-11.0776
152	0	0	0.75	0	0.25	0	0.666667	0	0	-11.1054	-11.1054
153	1.2623	0	1	1.17428	0	0	0.666667	0	0.248235	-9.39679	-9.39675
154	1.23198	0	1	1.24974	0	0	0.666667	0	0.242272	-10.4708	-10.4723
155	0	0	0.00279584	0.205911	0.997204	0.270765	0.501086	0	0.114077	-15.7978	-15.7983
156	8.50946	0	1	3.24628	0	0	0.666667	0	1.67341	-16.1277	-16.1279
157	0.607786	0	1	0.341138	0	0	0.666667	0	0.119523	-9.3806	-9.38106
158	0	0	1e-08	6.84713	1	0.519714	0.424048	1	3.80403	-20.998	-20.9982
159	0	0	1	0	0	0	1	0	0	0	0
160	0.382074	0	1	0.193025	0	0	0.666667	0	0.0751359	-7.99493	-7.99518
161	0.35674	0	1	0.292686	0	0	0.666667	0	0.0701538	-7.39934	-7.39936
162	1.90912	0	1	1.63612	0	0	0.666667	0	0.375434	-13.1358	-13.1365
163	0.301968	0	1	0.124251	0	0	0.666667	0	0.0593828	-8.12936	-8.1293
164	13.4393	0	0.782733	0	0.217267	0	0.666667	0	2.64288	-12.75	-12.75
165	3.4133	0	1	1.5255	0	0	0.666667	0	0.671234	-13.539	-13.5397
166	0.262393	0	1	0.129919	0	0	0.666667	0	0.0516003	-14.2951	-14.2958
167	0	0	0.75	0	0.25	0	0.666667	0	0	-8.05722	-8.05722
168	0.840709	0	1	0.651885	0	0	0.666667	0	0.165328	-10.0348	-10.0352
169	1.15675	0	1	0.959011	0	0	0.666667	0	0.227477	-8.13614	-8.13621
170	3.5167	0.822957	0.879183	20.259	0.120817	0.310094	0.487291	0	2.45336	-21.5028	-21.3367
171	0.532288	0	1	0.479942	0	0	0.666667	0	0.104676	-6.16517	-6.16513
172	1.24797	0.173024	1	0.815986	0	0	0.666667	0	0.341542	-10.2266	-10.2276
173	0.329971	0.0291289	1e-08	0.765999	1	0.417026	0.453184	0	0.490452	-14.5171	-14.5171
174	0.243922	0	1	0.149173	0	0	0.666667	0	0.047968	-7.69014	-7.69069
175	0	0	0.8	0	0.2	0	0.666667	0	0	-8.99427	-8.99427
176	0	0	0.75	0	0.25	0	0.666667	0	0	-6.923	-6.923
177	0.988985	0	1	0.825818	0	0	0.666667	0	0.194486	-9.33473	-9.33412
178	0.865452	0	0.782319	2.78627	0.217681	0.422744	0.451478	1	0.507155	-13.3918	-11.9323
179	1.01422	0	1	0.615259	0	0	0.666667	0	0.199449	-9.46097	-9.46157
180	0	0	1	0	0	0	1	0	0	0	0
181	0.846436	0.320577	1	0.327387	0	0	0.666667	0	0.344555	-17.4948	-17.4967
182	2.11591	0	1	2.68225	0	0	0.666667	0	0.416099	-6.65496	-6.6549
183	0.687758	0	1	0.615525	0	0	0.666667	0	0.135249	-8.37609	-8.37704
184	2.1737	0	1	1.76947	0	0	0.666667	0	0.427465	-13.4805	-13.4814
185	1.75748	0	1	1.06117	0	0	0.666667	0	0.345613	-14.2386	-14.2399
186	0.422042	0.278032	0.871885	0.279229	0.128115	0	0.666667	0	0.237546	-14.8284	-14.8287
187	0	0	1	0	0	0	1	0	0	0	0
188	7.54774	0	1	3.58277	0	0	0.666667	0	1.48428	-12.4229	-12.423
189	0.297468	0	0.705348	14.2775	0.294652	3.25812	0.0932297	2	2.39571	-19.4316	-17.5795
190	0.962667	0	1	0.55543	0	0	0.666667	0	0.189311	-14.1603	-14.161
191	0.459194	0	1	0.200638	0	0	0.666667	0	0.0903016	-11.8629	-11.8636
192	0.656677	0	1	0.78079	0	0	0.666667	0	0.129137	-9.06881	-9.06897
193	4.57097	0	1	2.45693	0	0	0.666667	0	0.898892	-6.95781	-6.95777
194	2.15938	0	1	2.97419	0	0	0.666667	0	0.424648	-9.90398	-9.90405
195	1.96904	0.503686	1	1.01485	0	0	0.666667	0	0.667047	-14.3564	-14.3569
196	2.76594	0	0.861795	8.29195	0.138205	0.368934	0.467976	1	1.1806	-14.1443	-12.8784
197	0.824342	0	1	0.468294	0	0	0.666667	0	0.162109	-15.1535	-15.1537
198	1.11531	0	1	1.41433	0	0	0.666667	0	0.219329	-9.72001	-9.72027
199	2.8729	0	1	1.64956	0	0	0.666667	0	0.564962	-14.0249	-14.0258
200	2.79355	1.54321	0.892135	1.54941	0.107865	0	0.666667	0	1.40708	-19.7192	-19.72
201	0.299553	0.299553	0.835696	0.308308	0.164304	-0.0005371	0.666667	0	0.226128	-10.4449	-10.4451
202	1.11498	0.0585094	1e-08	1.34213	1	0.00368337	0.651474	0	0.964905	-19.7703	-19.7713
203	4.05545	1.09996	1	1.06331	0	0	0.666667	0	1.40862	-15.3697	-15.3697
204	106.996	0	0.77393	0	0.22607	0	0.666667	0	21.041	-11.5002	-11.5014
205	0	0	1	0	0	0	1	0	0	0	0
206	0.311313	0	1	0.221067	0	0	0.666667	0	0.0612205	-8.32539	-8.32541
207	1.06055	0	0.710042	2.13246	0.289958	0.150226	0.54963	1	0.55208	-15.3472	-14.8119
208	0.636097	0	1	0.755959	0	0	0.666667	0	0.12509	-9.15819	-9.15805
209	0.875075	0.222908	1	0.790375	0	0	0.666667	0	0.295926	-11.1364	-11.1372
210	0.814908	0.243476	1	0.34354	0	0	0.666667	0	0.29552	-17.0766	-17.0774
211	0.669986	0	1	0.713187	0	0	0.666667	0	0.131754	-6.33385	-6.33379
212	0	0	1e-08	1.34678	1	2.29682	0.155177	0	0.748225	-19.8204	-19.8211
213	0.561595	0	1	0.415913	0	0	0.666667	0	0.110439	-5.90718	-5.90752
214	3.08497	0	1	1.67075	0	0	0.666667	0	0.606666	-17.3626	-17.3635
215	0	0	1	0	0	0	1	0	0	0	0
216	1.25175	0.200839	1	0.88355	0	0	0.666667	0	0.357739	-11.6555	-11.6557
217	1.08492	0.261232	1	0.924542	0	0	0.666667	0	0.358483	-13.1025	-13.1037
218	2.44736	0	1	1.65591	0	0	0.666667	0	0.481279	-9.90578	-9.90645
219	0.60236	0	1	0.448781	0	0	0.666667	0	0.118456	-12.5751	-12.5763
220	1.866	0.220207	1	1.23646	0	0	0.666667	0	0.489294	-10.7281	-10.7282
221	1.0666	0.190531	1	0.695113	0	0	0.666667	0	0.315602	-9.92994	-9.93071
222	0.499124	0	0.901702	61.5485	0.0982985	4.27845	0.054753	1	3.4594	-22.1133	-19.7715
223	0.618035	0	1	0.404102	0	0	0.666667	0	0.121538	-6.30639	-6.30687
224	1.45764	0.351679	1	0.642836	0	0	0.666667	0	0.482029	-15.7639	-15.7645
225	1.31834	0	1	1.37451	0	0	0.666667	0	0.259255	-9.72906	-9.72895
226	0.350265	0	1	0.111776	0	0	0.666667	0	0.0688805	-8.19696	-8.19748
227	0.307058	0	1	0.216658	0	0	0.666667	0	0.0603838	-8.15594	-8.1559
228	0.665312	0	1	0.629978	0	0	0.666667	0	0.130835	-6.10463	-6.10467
229	2.7238	0	1	2.25556	0	0	0.666667	0	0.535642	-6.97846	-6.97864
230	0	0	1	0	0	0	1	0	0	0	0
231	0	0	1	0	0	0	1	0	0	0	0
232	1.77947	0	1	2.45021	0	0	0.666667	0	0.349937	-6.75143	-6.75141
233	1.02066	0	1	1.36236	0	0	0.666667	0	0.200716	-9.63436	-9.6344
234	1.3695	0.397199	1	0.795801	0	0	0.666667	0	0.489986	-15.1992	-15.1997
235	0	0	1	0	0	0	1	0	0	0	0
236	0.56331	0	1	0.51122	0	0	0.666667	0	0.110776	-6.46295	-6.46314
237	0	0	1	0	0	0	1	0	0	0	0
238	0.782653	0	1	0.741641	0	0	0.666667	0	0.153911	-6.62198	-6.62191
239	1.97532	0	1	2.5169	0	0	0.666667	0	0.388452	-6.70935	-6.7093
240	0.647264	0.251293	0.902423	0.48589	0.0975767	0	0.666667	0	0.279613	-15.1196	-15.1218
241	0.69444	0	1	0.669642	0	0	0.666667	0	0.136563	-9.13525	-9.13509
242	0.871006	0.237309	1	0.473008	0	0	0.666667	0	0.303126	-15.3757	-15.3764
243	1.57199	0	1	1.45063	0	0	0.666667	0	0.309137	-6.15679	-6.15673
244	0	0	0.75	0	0.25	0	0.666667	0	0	-10.3439	-10.3439
245	1.18864	0.257631	1	0.494174	0	0	0.666667	0	0.376881	-17.1686	-17.1699
246	0.91344	0.0575894	1e-08	1.05644	1	0.00984021	0.641161	0	0.766553	-19.5973	-19.5978
247	4.75022	0	1	2.40677	0	0	0.666667	0	0.934143	-7.43006	-7.43111
248	0.342913	0.199448	0.93375	0.184187	0.0662495	0	0.666667	0	0.177679	-11.7392	-11.7395
249	5.09022	0.585339	1	1.03225	0	0	0.666667	0	1.3262	-21.3857	-21.3864
250	0.498405	0	0.874671	30.1541	0.125329	3.2935	0.0915137	1	2.19759	-19.2092	-17.3445
251	0.563648	0	1	0.445235	0	0	0.666667	0	0.110843	-11.4706	-11.472
252	0	0	1	0	0	0	1	0	0	0	0
253	0.502696	0.326865	0.976774	0.263851	0.0232264	0	0.666667	0	0.279638	-16.8261	-16.8268
254	0.563896	0	1	0.307678	0	0	0.666667	0	0.110892	-13.8834	-13.8844
255	0.820377	0.233041	1	0.807708	0	0	0.666667	0	0.290799	-10.7197	-10.7197
256	3.61287	0	0.607543	3.13676	0.392457	0	0.666667	0	1.39441	-20.4968	-20.0423
257	0.685	0.36571	0.780211	15.9526	0.219789	1.96717	0.185346	0	2.24116	-20.735	-19.7976
258	1.32626	0	1	1.72737	0	0	0.666667	0	0.260812	-6.43699	-6.43708
259	0.561462	0	0.7569	2.56146	0.2431	0.878175	0.340973	1	0.456359	-12.6878	-11.4817
260	1.03756	0	1	0.978445	0	0	0.666667	0	0.204039	-6.09509	-6.09505
261	0.508409	0.255365	0.880507	23.4196	0.119493	1.27506	0.271464	0	1.77963	-19.7588	-19.1221
262	0	0	1	0	0	0	1	0	0	0	0
263	2.64315	0	1	1.81662	0	0	0.666667	0	0.519782	-14.0761	-14.0768
264	0.190665	0	1	0	0	0	0.666667	0	0.0374947	-8.11891	-8.11889
265	0.806039	0	0.866916	14.2086	0.133084	2.10641	0.171905	1	1.20905	-20.3704	-18.8917
266	0.145032	0.00772517	1e-08	5.28074	1	1.35611	0.259384	0	2.96232	-23.2629	-23.2648
267	0.664625	0	1	0.628798	0	0	0.666667	0	0.1307	-8.96775	-8.96863
268	0	0	1	0	0	0	1	0	0	0	0
269	2.87646	0	1	3.3078	0	0	0.666667	0	0.565663	-9.81492	-9.81552
270	1.168	0.286027	0.9785	0.914777	0.0215	0	0.666667	0	0.396106	-13.8088	-13.81
271	0.576413	0	0.06	0.682077	0.94	0.0167851	0.632677	0	0.469555	-16.9798	-16.9775
272	14.127	0.466544	0.764693	0.437193	0.235307	0	0.666667	0	3.03347	-16.2775	-16.2782
273	0	0	0.8	0	0.2	0	0.666667	0	0	-11.9514	-11.9514
274	0.436358	0	0.812537	6.26712	0.187463	3.17003	0.0976466	1	0.738521	-14.2193	-12.0408
275	0.890015	0.642285	0.894751	0.672104	0.105249	0	0.666667	0	0.533599	-18.3714	-18.3731
276	2.1941	0	1	1.9114	0	0	0.666667	0	0.431475	-9.75898	-9.75903
277	1.49027	0	0.77452	3.11749	0.22548	0.0356117	0.615291	1	0.683591	-11.6241	-10.5978
278	1.03756	0	1	0.978445	0	0	0.666667	0	0.204039	-5.86382	-5.86379
279	2.88703	0.684329	0.924103	12.7029	0.0758967	0.170951	0.540408	0	1.4547	-18.3648	-18.2793
280	1.62634	0.211544	1	1.39645	0	0	0.666667	0	0.43735	-10.4476	-10.4484
281	0	0	0.8	0	0.2	0	0.666667	0	0	-10.0564	-10.0564
282	1.59241	0	0.866132	13.7992	0.133868	0.861065	0.344425	1	1.33943	-14.0869	-12.6867
283	0.427882	0.354777	0.889987	0.350168	0.110013	0	0.666667	0	0.280964	-14.2573	-14.2573
284	1.30864	0	1	0.763782	0	0	0.666667	0	0.257348	-12.7169	-12.7171
285	0.632617	0	0.850688	10.863	0.149312	2.17504	0.165665	1	1.02552	-16.7648	-15.3919
286	2.49094	0.249345	0.998517	1.136	0.00148328	0	0.666667	0	0.629109	-20.1178	-20.1195
287	0.227663	0	1	0.125864	0	0	0.666667	0	0.0447706	-7.05522	-7.05599
288	1.27983	0	1	1.6692	0	0	0.666667	0	0.251683	-9.97038	-9.9705
289	2.46694	0	1	2.09367	0	0	0.666667	0	0.48513	-7.33131	-7.33184
290	0	0	1	0	0	0	1	0	0	0	0
291	0	0	1	0	0	0	1	0	0	0	0
292	0	0	1e-08	0.416722	1	0.934103	0.329984	1	0.231516	-11.5198	-11.5197
293	1.0841	0	1	0.902186	0	0	0.666667	0	0.213191	-6.18569	-6.18567
294	0.338681	0.2683	0.842192	0.404156	0.157808	-0.000697885	0.666667	0	0.227572	-11.7978	-11.7982
295	526.424	0	0.789142	0	0.210858	0	0.666667	0	103.523	-14.3033	-14.3033
296	0	0	0.523152	2.18336	0.476848	2.62283	0.130395	1	0.578415	-23.1429	-22.8966
297	0.647496	0.0611169	1e-08	1.46048	1	0.176438	0.538041	0	0.938724	-16.4777	-16.4779
298	0	0	0.763799	3.63456	0.236201	2.65927	0.127894	1	0.476946	-17.778	-16.9386
299	0.989653	0	0.857019	15.5456	0.142981	2.15382	0.167568	0	1.42948	-19.7666	-18.1269
300	0	0	1	0	0	0	1	0	0	0	0
301	1.50437	0.457745	0.852766	1.42815	0.147234	0	0.666667	0	0.629523	-15.0684	-15.0549
302	1.46838	0	1	1.34713	0	0	0.666667	0	0.288761	-9.3612	-9.36164
303	0.70935	0	1	0.543805	0	0	0.666667	0	0.139495	-8.62875	-8.62936
304	1.20014	0.245424	1	0.675939	0	0	0.666667	0	0.372359	-13.792	-13.792
305	0.262196	0	0.673339	1.06993	0.326661	0.175292	0.538533	0	0.245733	-12.5934	-12.4888
306	0	0	0.579689	0.980105	0.420311	1.61946	0.224109	1	0.228865	-12.8192	-12.5641
307	3.76092	0	1	1.61047	0	0	0.666667	0	0.739595	-12.8915	-12.892
308	5.74655	0.561627	1	1.17035	0	0	0.666667	0	1.44209	-23.3137	-23.3153
309	0.30925	0.0190207	1e-08	0.72493	1	0.154591	0.547648	0	0.463561	-20.4028	-20.4033
310	0.349139	0	1	0.145587	0	0	0.666667	0	0.0686592	-11.6608	-11.6617
311	5.61829	4.88898	0.875741	5.18272	0.124259	0	0.666667	0	3.84128	-27.5813	-27.5814
312	0	0	0.721803	2.70735	0.278197	1.6824	0.216486	0	0.41844	-16.238	-15.8767
313	1.52504	0	1	1.03179	0	0	0.666667	0	0.299904	-12.1297	-12.1309
314	3.11376	0	0.875731	22.8122	0.124269	1.05549	0.307582	1	2.18728	-21.489	-19.7602
315	5.55368	0	1	2.63609	0	0	0.666667	0	1.09215	-13.7565	-13.7565
316	1.65858	0	1	1.51889	0	0	0.666667	0	0.326164	-6.16414	-6.16401
317	2.8666	0	1	2.32942	0	0	0.666667	0	0.563725	-10.2138	-10.2137
318	0	0	0.000976065	2.07192	0.999024	2.28665	0.156025	0	1.14997	-17.2722	-17.2725
319	3.71228	0	1	2.37865	0	0	0.666667	0	0.73003	-19.4939	-19.4939
320	2.95187	0.327308	1	1.52353	0	0	0.666667	0	0.762333	-15.8421	-15.8425
321	1.04219	0	1	0.791422	0	0	0.666667	0	0.204949	-9.78149	-9.78254
322	0.514634	0	1	0.283021	0	0	0.666667	0	0.101204	-8.61736	-8.61781
323	0.697653	0.0342297	1e-08	0.6894	1	0	0.666667	0	0.520202	-15.8787	-15.8794
324	0	0	0.75	0	0.25	0	0.666667	0	0	-9.962	-9.962
325	1.54703	0	1	1.026	0	0	0.666667	0	0.304227	-11.3284	-11.329
326	2.21548	0.204859	1	1.53744	0	0	0.666667	0	0.549492	-13.9686	-13.9698
327	0.288954	0.144477	0.5	0.433431	0.5	-0.000974325	0.666667	0	0.217356	-12.7231	-12.7235
328	0	0	1e-08	0.999152	1	1.42601	0.249454	0	0.555094	-17.8882	-17.888
329	5.7845	0	1	3.47817	0	0	0.666667	0	1.13754	-12.3885	-12.3895
330	22.8967	1.79174	0.758501	1.70575	0.241499	0	0.666667	0	5.48658	-23.8455	-23.8464
331	0.342908	0	0.851502	9.48646	0.148498	2.17992	0.165231	1	0.850073	-14.6275	-13.4275
332	48.1271	0	0.771773	0	0.228227	0	0.666667	0	9.46431	-14.9205	-14.9213
333	0.232908	0	0.877952	15.6834	0.122048	3.0733	0.102747	1	1.10923	-14.5519	-12.966
334	1.16493	0.260759	1	0.727368	0	0	0.666667	0	0.373956	-16.4779	-16.4782
335	2.67287	0.57787	1	1.00134	0	0	0.666667	0	0.846672	-19.4689	-19.4696
336	0	0	1	0	0	0	1	0	0	0	0
337	0	0	1	0	0	0	1	0	0	0	0
338	0	0	0.0124196	7.35084	0.98758	1.75582	0.207949	0	4.03315	-12.0568	-11.9961
339	0	0	0.06	0.942403	0.94	1.17083	0.287957	0	0.492152	-15.2247	-15.2213
340	1.71718	0.957992	0.809846	2.09294	0.190154	-1.9895	0.666667	0	0.989815	-20.4964	-20.498
341	2.49234	1.87228	0.927849	1.89304	0.0721508	0	0.666667	0	1.53113	-20.5362	-20.537
342	1.27906	0.863896	0.913928	0.857449	0.0860719	0	0.666667	0	0.731172	-20.7769	-20.778
343	2.60894	0.819352	1	0.895351	0	0	0.666667	0	0.968258	-19.9484	-19.9486
344	0.393797	0	1	0.212186	0	0	0.666667	0	0.0774412	-13.9674	-13.9683
345	2.35864	1.34721	0.91403	1.25022	0.0859698	0	0.666667	0	1.20766	-21.4849	-21.4858
346	0.971286	0	1	0.744571	0	0	0.666667	0	0.191006	-14.9832	-14.9848
347	2.64165	0.221362	1	1.17664	0	0	0.666667	0	0.642469	-19.4613	-19.4627
348	0.979137	0	1	0.575693	0	0	0.666667	0	0.19255	-12.4019	-12.4024
349	2.73445	0	1	2.26208	0	0	0.666667	0	0.537736	-6.80183	-6.80197
350	0.423361	0.034748	1e-08	1.26784	1	0.690624	0.381385	0	0.787621	-23.0457	-23.0465
351	0.255817	0	1	0.16173	0	0	0.666667	0	0.050307	-7.01261	-7.0134
352	20.2384	0.271677	1	4.58324	0	0	0.666667	0	4.13087	-14.7838	-14.7822
353	1.18968	0.324653	1	0.753206	0	0	0.666667	0	0.414319	-12.7041	-12.7049
354	0.814854	0	1	0.679894	0	0	0.666667	0	0.160243	-10.0645	-10.0645
355	2.49387	0	1	3.40972	0	0	0.666667	0	0.490425	-9.95812	-9.95833
356	0	0	1	0	0	0	1	0	0	0	0
357	0.445269	0	1	0.258877	0	0	0.666667	0	0.0875633	-10.2799	-10.2801
358	0	0	1	0	0	0	1	0	0	0	0
359	0	0	1	0	0	0	1	0	0	0	0
360	0	0	1	0	0	0	1	0	0	0	0
361	0	0	1	0	0	0	1	0	0	0	0
362	0	0	1	0	0	0	1	0	0	0	0
363	0	0	1	0	0	0	1	0	0	0	0
364	0	0	1	0	0	0	1	0	0	0	0
365	0	0	1	0	0	0	1	0	0	0	0
366	0	0	1	0	0	0	1	0	0	0	0
367	0	0	1	0	0	0	1	0	0	0	0
368	0	0	1	0	0	0	1	0	0	0	0
369	0	0	1	0	0	0	1	0	0	0	0
370	0	0	1	0	0	0	1	0	0	0	0
371	0	0	1	0	0	0	1	0	0	0	0
372	0	0	1	0	0	0	1	0	0	0	0
373	0	0	1	0	0	0	1	0	0	0	0
374	0	0	1	0	0	0	1	0	0	0	0
375	0	0	1	0	0	0	1	0	0	0	0
376	0	0	1	0	0	0	1	0	0	0	0
377	0	0	1	0	0	0	1	0	0	0	0
378	0	0	1	0	0	0	1	0	0	0	0
379	0	0	1	0	0	0	1	0	0	0	0
380	0	0	1	0	0	0	1	0	0	0	0
381	0	0	1	0	0	0	1	0	0	0	0
382	0	0	1	0	0	0	1	0	0	0	0
383	0	0	1	0	0	0	1	0	0	0	0
384	0	0	1	0	0	0	1	0	0	0	0
385	0	0	1	0	0	0	1	0	0	0	0
386	2.16741	0	0.848971	10.6605	0.151029	0.884196	0.339768	1	1.32072	-19.808	-18.5402
387	335.428	0.658651	0.737916	0.605749	0.262084	0	0.666667	0	66.321	-17.2177	-17.2097
388	0	0	0.01	0.696569	0.99	0.68522	0.382641	0	0.38312	-6.67388	-6.67714
389	0.971229	0	1	0.654861	0	0	0.666667	0	0.190995	-11.9581	-11.9587
390	0	0	0.52118	1.28387	0.47882	1.08136	0.303047	0	0.341531	-16.0397	-15.9967
391	1.35995	0.460215	1	0.854013	0	0	0.666667	0	0.523117	-12.6127	-12.6143
392	0.635464	0	1	0.415209	0	0	0.666667	0	0.124966	-11.0786	-11.0792
393	0.379739	0.227775	0.910907	0.220295	0.0890926	0	0.666667	0	0.20085	-11.8434	-11.8444
394	2.84282	0	1	3.5071	0	0	0.666667	0	0.559049	-6.70615	-6.70619
395	20.0609	0	0.734568	0	0.265432	0	0.666667	0	3.94502	-8.39251	-8.39263
396	2.25329	0	1	0.944598	0	0	0.666667	0	0.443116	-11.3156	-11.3168
397	0	0	1	0	0	0	1	0	0	0	0
398	0	0	1	0	0	0	1	0	0	0	0
399	0.235238	0	0.01	0.271375	0.99	0.00986938	0.641121	0	0.195519	-12.221	-12.2211
400	0.698361	0	1	0.469584	0	0	0.666667	0	0.137335	-11.718	-11.7191
401	0.708146	0	1	0.683429	0	0	0.666667	0	0.139259	-8.94891	-8.94896
402	1.90483	0	1	2.43325	0	0	0.666667	0	0.37459	-9.158	-9.15798
403	1.25943	0.241204	1	1.25864	0	0	0.666667	0	0.381675	-15.0084	-15.0091
404	2.95034	0	1	4.24423	0	0	0.666667	0	0.580192	-9.72055	-9.72057
405	0.267179	0	1	0.104888	0	0	0.666667	0	0.0525414	-10.9886	-10.9894
406	1.80924	0	1	1.27534	0	0	0.666667	0	0.355791	-14.4233	-14.424
407	0.427299	0.33175	0.934343	0.302284	0.0656567	0	0.666667	0	0.267264	-14.2175	-14.2181
408	1.60202	0	1	2.06817	0	0	0.666667	0	0.315042	-6.32083	-6.32078
409	0.545583	0	1	0.329757	0	0	0.666667	0	0.10729	-12.6477	-12.649
410	0.548721	0	1	0.29129	0	0	0.666667	0	0.107907	-12.1201	-12.1208
411	1.17481	0	1	1.16745	0	0	0.666667	0	0.231029	-12.9768	-12.9774
412	1.12177	0	1	1.05318	0	0	0.666667	0	0.220599	-11.8981	-11.8981
413	0.36417	0	1	0.251527	0	0	0.666667	0	0.071615	-7.19294	-7.19288
414	0.618564	0	1	0.39039	0	0	0.666667	0	0.121642	-10.4031	-10.4037
415	0.949878	0	1	0.793749	0	0	0.666667	0	0.186796	-9.54655	-9.54657
416	0	0	1	0	0	0	1	0	0	0	0
417	1.06162	0	1	0.884345	0	0	0.666667	0	0.208771	-5.85217	-5.85213
418	0	0	1	0	0	0	1	0	0	0	0
419	0.319128	0	1	0.229148	0	0	0.666667	0	0.0627573	-9.06467	-9.06467
420	2.25124	0	1	1.93855	0	0	0.666667	0	0.442711	-10.079	-10.0791
421	3.33266	0	1	4.47251	0	0	0.666667	0	0.655376	-7.14815	-7.14837
422	0.311491	0	1	0.0682007	0	0	0.666667	0	0.0612554	-8.20325	-8.2032
423	0	0	1e-08	0.225268	1	0.82412	0.352031	1	0.125151	-7.46349	-7.46343
424	4.1937	0.245299	1	1.78343	0	0	0.666667	0	0.960982	-12.0314	-12.032
425	0.50555	0	0.644721	2.33587	0.355279	0.222024	0.519391	0	0.560473	-18.4815	-18.3814
426	0.843485	0.196453	1	0.451059	0	0	0.666667	0	0.275016	-13.5443	-13.5454
427	1.54421	0	0.350963	1.49941	0.649037	0	0.666667	0	0.844336	-20.6535	-20.5096
428	1.60781	0.427985	0.762341	3.15662	0.237659	0.0632476	0.595683	0	0.914229	-16.7617	-16.7168
429	2.15386	0	0.833433	9.61439	0.166567	0.741037	0.369937	1	1.31326	-20.0011	-18.8681
430	0.887034	0	1	0.528979	0	0	0.666667	0	0.174438	-10.8706	-10.8715
431	0	0	1	0	0	0	1	0	0	0	0
432	0.529923	0	1	0.263914	0	0	0.666667	0	0.104211	-12.456	-12.4573
433	1.07136	0	1	1.0744	0	0	0.666667	0	0.210686	-12.993	-12.9949
434	1.38791	0.266194	1	0.708838	0	0	0.666667	0	0.420824	-15.9409	-15.9412
435	1.17541	0.350114	1	0.787428	0	0	0.666667	0	0.42566	-13.8158	-13.8158
436	1.20717	0.0666187	1e-08	1.281	1	0.00221084	0.655011	0	0.949074	-16.8281	-16.8288
437	1.12678	0	1	0.935726	0	0	0.666667	0	0.221584	-9.06904	-9.06884
438	0.296346	0	1	0.132679	0	0	0.666667	0	0.0582772	-11.0417	-11.0423
439	0.254169	0.0124246	1e-08	0.357027	1	0.0440502	0.608807	0	0.248335	-11.195	-11.1951
440	0	0	1	0	0	0	1	0	0	0	0
441	7.43682	0	1	3.55962	0	0	0.666667	0	1.46247	-12.8654	-12.8656
442	2.75309	0	1	3.84726	0	0	0.666667	0	0.541401	-9.92226	-9.92244
443	3.03174	0.220659	1	1.74702	0	0	0.666667	0	0.718791	-11.2821	-11.283
444	0.259419	0.0204736	1e-08	0.738337	1	0.530995	0.421026	0	0.46121	-17.5329	-17.5339
445	2.81846	0	1	3.48024	0	0	0.666667	0	0.554257	-6.68214	-6.6822
446	0	0	1e-08	1.25923	1	2.62658	0.130135	1	0.699583	-13.8154	-13.8154
447	0.364919	0	0.842193	22.8509	0.157807	3.27638	0.0923402	0	2.07515	-17.5905	-15.7495
448	2.61277	0	1	1.54692	0	0	0.666667	0	0.513808	-13.6227	-13.6232
449	0.22457	0	1	0.127123	0	0	0.666667	0	0.0441623	-8.55531	-8.55606
450	24.0701	0	0.769156	0	0.230844	0	0.666667	0	4.73344	-12.874	-12.8746
451	3.62737	0	1	4.56638	0	0	0.666667	0	0.713332	-9.48751	-9.48746
452	1.21244	0.479055	0.987246	0.62042	0.0127543	0	0.666667	0	0.505578	-16.8854	-16.8888
453	1.38878	0	1	1.44109	0	0	0.666667	0	0.273107	-9.53969	-9.5396
454	1.10462	0	1	1.0381	0	0	0.666667	0	0.217227	-9.91249	-9.91249
455	1.12559	0.19759	1	0.622751	0	0	0.666667	0	0.331123	-14.3805	-14.3806
456	0	0	1	0	0	0	1	0	0	0	0
457	59.0577	1.10022	0.75	0.977922	0.25	0	0.666667	0	12.2081	-22.3854	-22.3866
458	4114.68	0.417505	0.779733	5.57423	0.220267	0	0.666667	0	810.026	-18.6156	-18.416
459	0.915918	0	1	0.723889	0	0	0.666667	0	0.180118	-11.2678	-11.2682
460	0.954278	0.584085	1	0.594698	0	0	0.666667	0	0.512159	-19.703	-19.7035
461	1.71881	1.28906	0.953942	1.13108	0.0460578	0	0.666667	0	1.05012	-19.0608	-19.0639
462	0.247787	0	1	0.153259	0	0	0.666667	0	0.0487279	-7.03057	-7.03057
463	0.273078	0	1	0.1398	0	0	0.666667	0	0.0537016	-8.8454	-8.84532
464	3.82326	0.44787	1	1.5111	0	0	0.666667	0	1.00068	-14.8776	-14.8806
465	1.9151	0.513425	1	0.787306	0	0	0.666667	0	0.66185	-16.3707	-16.3715
466	0.697279	0	1	0.533615	0	0	0.666667	0	0.137122	-5.90573	-5.90607
467	3.4586	0	1	4.62856	0	0	0.666667	0	0.680142	-12.425	-12.4252
468	0.751077	0	0.546042	1.07426	0.453958	0.0163459	0.633162	0	0.418633	-19.8482	-19.7951
469	3.78088	0.301843	1	1.00969	0	0	0.666667	0	0.911213	-16.3362	-16.3373
470	2.49761	0	1	3.60885	0	0	0.666667	0	0.491161	-12.1961	-12.1964
471	0.683795	0	1	0.352791	0	0	0.666667	0	0.13447	-10.3885	-10.3892
472	0.622675	0	1	0.360611	0	0	0.666667	0	0.122451	-6.29096	-6.29191
473	0.211804	0	1	0.109319	0	0	0.666667	0	0.0416519	-8.26041	-8.26137
474	0	0	1	0	0	0	1	0	0	0	0
475	1.31551	1.24882	0.856568	1.33939	0.143432	-0.00104133	0.666667	0	0.959716	-19.7009	-19.7013
476	2.07113	0	1	2.62979	0	0	0.666667	0	0.407293	-11.5384	-11.5384
477	0.655123	0	1	0.622129	0	0	0.666667	0	0.128832	-6.55464	-6.55489
478	0	0	0.734501	14.3788	0.265499	2.19009	0.164329	1	2.12091	-17.5514	-16.488
479	3.38369	0	1	4.29044	0	0	0.666667	0	0.665412	-9.26626	-9.26675
480	0.833861	0	1	0.646375	0	0	0.666667	0	0.163981	-9.72121	-9.72114
481	1.00341	0.0437652	1e-08	1.97362	1	0.182217	0.535579	0	1.2938	-16.9466	-16.9469
482	0.812061	0	1	0.769805	0	0	0.666667	0	0.159694	-6.7022	-6.70213
483	2.57561	0	1	3.20961	0	0	0.666667	0	0.506501	-6.92098	-6.9209
484	0.564956	0.0296257	1e-08	1.73377	1	0.143918	0.552534	0	1.07432	-20.1882	-20.1882
485	2.57561	0	1	3.20961	0	0	0.666667	0	0.506501	-7.39324	-7.39316
486	0	0	1e-08	5.29623	1	0.717502	0.375224	0	2.94241	-20.2292	-20.2291
487	0.241784	0	1	0.146911	0	0	0.666667	0	0.0475475	-7.72184	-7.72175
488	0.920458	0.233788	1	0.768191	0	0	0.666667	0	0.310895	-11.0488	-11.0488
489	0.357185	0	1	0.268189	0	0	0.666667	0	0.0702413	-7.118	-7.118
490	0.871355	0	1	1.14704	0	0	0.666667	0	0.171354	-6.33652	-6.33661
491	0.344003	0.216967	0.949794	0.254851	0.0502061	0	0.666667	0	0.189245	-10.32	-10.3209
492	2.01157	0	1	2.55972	0	0	0.666667	0	0.395581	-6.73742	-6.73744
493	2.81413	0.631289	1	1.17428	0	0	0.666667	0	0.904128	-13.5537	-13.5551
494	2.46542	0	1	1.49491	0	0	0.666667	0	0.484831	-10.5337	-10.5346
495	0.816284	0	1	0.633082	0	0	0.666667	0	0.160524	-11.52	-11.5207
496	0.380598	0	1	0.135178	0	0	0.666667	0	0.0748455	-7.671	-7.67259
497	2.69681	0	0.842591	15.3808	0.157409	0.860445	0.344551	0	1.8754	-16.6862	-15.1037
498	2.11122	0	1	2.67677	0	0	0.666667	0	0.415177	-10.7623	-10.7625
499	0	0	0.8	0	0.2	0	0.666667	0	0	-10.0564	-10.0564
500	0.839897	0.489473	0.900975	0.604512	0.0990252	0	0.666667	0	0.443431	-15.4679	-15.4695
501	1.89257	0.422316	1	0.864541	0	0	0.666667	0	0.606802	-19.3148	-19.3188
502	1.54589	0.534844	1	0.681806	0	0	0.666667	0	0.601145	-18.5019	-18.5019
503	2.85299	0	1	3.5183	0	0	0.666667	0	0.561048	-10.5748	-10.575
504	0.507663	0	1	0.43935	0	0	0.666667	0	0.0998331	-8.58737	-8.58747
505	0	0	0.8	0	0.2	0	0.666667	0	0	-8.24441	-8.24441
506	1.4934	0.274016	0.872687	1.35613	0.127313	0	0.666667	0	0.522454	-14.6158	-14.6069
507	0	0	0.01	0.237289	0.99	0.32235	0.483145	0	0.130512	-7.85408	-7.85458
508	1.06927	0	1	1.10656	0	0	0.666667	0	0.210274	-6.5818	-6.58175
509	1.05844	0	1	0.610283	0	0	0.666667	0	0.208144	-13.5314	-13.5318
510	0.67489	0	1	0.680854	0	0	0.666667	0	0.132719	-11.0755	-11.0765
511	0.2531	0	1	0.158866	0	0	0.666667	0	0.0497727	-8.11863	-8.11909
512	0.359207	0	0.393198	0.982523	0.606802	0.221188	0.519718	0	0.401865	-15.7405	-15.6983
513	0.380865	0.155386	0.845466	1.31646	0.154534	-0.0224507	0.666667	0	0.260908	-17.6733	-17.6584
514	0.348155	0	1	0.166775	0	0	0.666667	0	0.0684656	-13.2104	-13.2104
515	0	0	0.75	0	0.25	0	0.666667	0	0	-11.0327	-11.0327
516	11.0336	0	0.695199	1.61061	0.304801	0	0.666667	0	2.44252	-15.1854	-14.6425
517	2.16568	0.26631	1	1.20006	0	0	0.666667	0	0.573839	-16.8601	-16.8622
518	1.6704	0.295221	1	0.970408	0	0	0.666667	0	0.492503	-10.0208	-10.0211
519	12.743	0	0.850433	17.2066	0.149567	0.0340474	0.616559	0	3.93571	-19.3649	-17.6827
520	3.36711	0.639709	1	1.51524	0	0	0.666667	0	1.01755	-15.237	-15.2378
521	0.775039	0	0.843001	15.0197	0.156999	1.9651	0.185554	0	1.46248	-16.6107	-15.039
522	1.1676	0.234199	0.998791	0.791764	0.00120875	0	0.666667	0	0.3601	-13.1647	-13.165
523	1.6311	0	0.850708	23.8549	0.149292	2.17003	0.166112	0	2.29932	-18.2536	-16.2628
524	2.46045	0	1	3.45168	0	0	0.666667	0	0.483854	-9.85804	-9.85806
525	1.36585	0	1	1.34772	0	0	0.666667	0	0.268598	-13.7911	-13.7924
526	0	0	1	0	0	0	1	0	0	0	0
527	33.2557	0	0.73275	0	0.26725	0	0.666667	0	6.53982	-12.0854	-12.0862
528	2.41513	0	1	3.0278	0	0	0.666667	0	0.474942	-6.87638	-6.87644
529	0	0	0.5	0.680415	0.5	0.711298	0.376634	0	0.189008	-8.38995	-8.37658
530	2.04407	0.327751	1	1.19487	0	0	0.666667	0	0.584058	-19.1097	-19.1104
531	0.866606	0	1	0.821446	0	0	0.666667	0	0.17042	-9.399	-9.39896
532	0.826917	0	1	1.0891	0	0	0.666667	0	0.162615	-7.58353	-7.58362
533	0	0	1	0	0	0	1	0	0	0	0
534	0.632116	0	1	0.416248	0	0	0.666667	0	0.124307	-14.2279	-14.2285
535	0.422002	0	1	0.492762	0	0	0.666667	0	0.0829877	-7.71878	-7.71873
536	2.85697	0	1	1.81212	0	0	0.666667	0	0.56183	-12.7774	-12.7783
537	1.28232	0	1	1.13666	0	0	0.666667	0	0.252172	-10.0821	-10.083
538	1.07028	0	1	1.00768	0	0	0.666667	0	0.210473	-8.67677	-8.67672
539	1.83499	0	1	2.34987	0	0	0.666667	0	0.360856	-10.108	-10.1079
540	2.41678	0	1	3.02968	0	0	0.666667	0	0.475267	-10.3628	-10.3627
541	0.885475	0	1	1.1654	0	0	0.666667	0	0.174131	-8.10087	-8.10083
542	4.02994	0	1	4.75422	0	0	0.666667	0	0.792498	-6.48377	-6.48393
543	0.979329	0	1	1.30855	0	0	0.666667	0	0.192588	-11.4921	-11.4924
544	2.3809	0.28434	1	1.78487	0	0	0.666667	0	0.626181	-13.6449	-13.6476
545	0	0	1	0	0	0	1	0	0	0	0
546	5.17814	0	1	2.62308	0	0	0.666667	0	1.0183	-6.63103	-6.63108
547	0	0	1	0	0	0	1	0	0	0	0
548	4.02994	0	1	4.75422	0	0	0.666667	0	0.792498	-6.59775	-6.59791
549	3.68913	0	1	2.79212	0	0	0.666667	0	0.725476	-6.30709	-6.30732
550	0.647448	0.501409	1	0.541373	0	0	0.666667	0	0.405888	-15.2577	-15.2576
551	13.063	0	1	3.66018	0	0	0.666667	0	2.56888	-11.5863	-11.587
552	10.2763	0	1	3.56044	0	0	0.666667	0	2.02085	-15.1579	-15.1586
553	76.0344	0	0.75491	0	0.24509	0	0.666667	0	14.9524	-12.3469	-12.347
554	0.230748	0.0115951	0.01	0.256906	0.99	0.00369453	0.65145	0	0.186742	-11.8697	-11.8701
555	0	0	1	0	0	0	1	0	0	0	0
556	33.0629	0	0.758128	0	0.241872	0	0.666667	0	6.50191	-8.42925	-8.43028
557	2.385	0	1	2.99338	0	0	0.666667	0	0.469016	-10.4818	-10.4819
558	1.20152	0	1	0.705479	0	0	0.666667	0	0.236283	-12.0328	-12.0332
559	2.39377	0	1	3.2801	0	0	0.666667	0	0.470741	-6.79631	-6.79638
560	1.31106	0	1	1.03709	0	0	0.666667	0	0.257823	-9.94278	-9.9437
561	1.10206	0	1	0.637999	0	0	0.666667	0	0.216722	-14.3238	-14.3244
562	0	0	0.00342576	0.17978	0.996574	0.591236	0.405409	0	0.0995373	-13.7048	-13.705
563	1.07732	0	1	0.749756	0	0	0.666667	0	0.211857	-12.8441	-12.845
564	0.854742	0	1	0.810279	0	0	0.666667	0	0.168087	-10.0649	-10.0649
565	0.373923	0	0.785575	5.33914	0.214425	2.25849	0.1584	1	0.70957	-14.2561	-12.8387
566	0.55145	0	1	0.369332	0	0	0.666667	0	0.108444	-6.14735	-6.14731
567	1.12541	0	1	1.42676	0	0	0.666667	0	0.221315	-10.7924	-10.7928
568	0	0	1	0	0	0	1	0	0	0	0
569	0	0	0.01	0.303521	0.99	0.978005	0.321661	0	0.16694	-15.6272	-15.6274
570	3.17256	0.251413	1	1.6822	0	0	0.666667	0	0.763568	-13.8527	-13.8534
571	5.35538	0	1	2.66783	0	0	0.666667	0	1.05315	-6.97675	-6.97745
572	3.0138	0.204389	1	1.7349	0	0	0.666667	0	0.706223	-9.79829	-9.79927
573	3.53292	0.261249	1	1.4009	0	0	0.666667	0	0.839898	-17.0821	-17.0836
574	0.67929	0	1	0.64397	0	0	0.666667	0	0.133584	-5.85461	-5.85459
575	0	0	1	0	0	0	1	0	0	0	0
576	4.0451	0.694066	1	0.830843	0	0	0.666667	0	1.18108	-19.5919	-19.5903
577	0	0	1	0	0	0	1	0	0	0	0
578	3.38187	0	1	1.5939	0	0	0.666667	0	0.665053	-14.2447	-14.2459
579	0	0	1	0	0	0	1	0	0	0	0
580	1.37941	0	1	1.79369	0	0	0.666667	0	0.271264	-8.97254	-8.97267
581	0	0	0.01	0.274229	0.99	1.30797	0.266484	0	0.150829	-12.0103	-12.011
582	0.335364	0	0.875336	56.1922	0.124664	4.98355	0.0380233	1	3.95778	-16.6605	-13.9938
583	2.86752	0	1	1.58747	0	0	0.666667	0	0.563905	-13.3649	-13.3659
584	0.203507	0.0166641	1e-08	1.60694	1	0.349905	0.474066	0	0.932781	-20.159	-20.1592
585	0.763468	0.0632869	1e-08	3.67521	1	0.724101	0.373731	0	2.19196	-21.1178	-21.1191
586	0.779354	0	1	0.447813	0	0	0.666667	0	0.153262	-13.9387	-13.9392
587	0	0	1e-08	0.24886	1	0.812073	0.354557	0	0.138258	-14.3857	-14.3858
588	0	0	0.625222	1.86883	0.374778	1.29455	0.268502	0	0.389116	-17.3241	-17.2324
589	2.25696	0.733656	0.608712	9.79584	0.391288	0.254626	0.506986	0	2.82142	-22.1426	-21.9775
590	0	0	1	0	0	0	1	0	0	0	0
591	0	0	1	0	0	0	1	0	0	0	0

## Sheet: RELAX_I-moss_sub-cladeA
RELAX(ed selection test) summary in moss sub-clade A PLDs (in clade I).
Foreground: ((((((((PpPLD6:0.020257697,PpPLD11:0.45283110090.1758393643,PpPLD8:0.27131545630.1080785292,((CpPLD2:0.2377915013,CpPLD3:0.01397728870.0994971755,(FaPLD5:0.025045363,PsPLD9:0.04248835610.14266402370.04035160810.0802261465,(FaPLD7:0.1484891477,PsPLD7:0.05011543470.25762185470.0674565042,PpPLD2:0.4675698470.2521320905,(SfPLD5:0.0411154371,SmaPLD1:0.00571343540.29826508290.1124895961,(((…
LRT	p-value	ĸ
2.88762	0.089263	1.16865
Model	log L	# par.	AICc	Branch set	ω1	ω1 proportion	ω2	ω2 proportion	ω3	ω3 proportion
General descriptive	-29988.1	433	60861.1	All	1e-08	0.76849	0.380474	0.192459	1.0749	0.0390507
Partitioned MG94xREV	-29988.1	223	62177.3	Test	0.0759543	1
				Reference	0.0802199	1
RELAX alternative	-30282.8	227	61024.7	Test	4.3572e-05	0.786559	0.281399	0.193658	10.1097	0.0197836
				Reference	0.000185573	0.786559	0.337902	0.193658	7.24011	0.0197836
RELAX null	-30284.2	226	61025.6	Test	6.27994e-05	0.79258	0.350524	0.189563	8.9335	0.0178574
				Reference	6.27994e-05	0.79258	0.350524	0.189563	8.9335	0.0178574
RELAX partitioned descriptive	-30276.3	231	61019.9	Test	0	0.885003	0.869046	0.107922	28.8899	0.00707447
				Reference	6.16802e-05	0.786413	0.358896	0.196871	10.3589	0.016716

## Sheet: RELAX_I-moss_sub-cladeB
RELAX(ed selection test) summary in moss sub-clade B PLDs (in clade I)
Foreground: (PpPLD10:0.182230588,FaPLD4:0.15655723230.0552727539,CpPLD10:0.13456714920.3644814114,(SfPLD11:0.0289278491,SmaPLD10:0.01189866580.2943970301))
LRT	p-value	ĸ
23.3383	1.35868e-06	4.21861
Model	log L	# par.	AICc	Branch set	ω1	ω1 proportion	ω2	ω2 proportion	ω3	ω3 proportion
General descriptive	-29974	433	60832.8	All	1.6033e-07	0.796835	0.768905	0.189772	32.7618	0.0133928
Partitioned MG94xREV	-29974	223	62155.6	Test	0.0340739	1
				Reference	0.0813025	1
RELAX alternative	-30456.6	227	61372.2	Test	3.74274e-22	0.856498	0.225768	0.135114	139598	0.00838768
				Reference	8.33453e-06	0.856498	0.70273	0.135114	16.5794	0.00838768
RELAX null	-30468.2	226	61393.5	Test	7.93078e-06	0.857326	0.674096	0.133212	15.5852	0.00946196
				Reference	7.93078e-06	0.857326	0.674096	0.133212	15.5852	0.00946196
RELAX partitioned descriptive	-30413.1	231	61293.5	Test	6.4545e-06	0.893229	0.383679	0.102747	1098.86	0.00402393
				Reference	7.35969e-05	0.860755	0.726269	0.130022	14.1886	0.009223

[truncated: 3 more sheets: RELAX_II-mosses, RELAX_III-mosses, RELAX_IV-mosses]
